# Supplementary material for: Identification of S-Nitrosylated (SNO) Proteins in Entamoeba histolytica Adapted to Nitrosative Stress: Insights into the Role of SNO Actin and In vitro Virulence
Source: Front Cell Infect Microbiol. 2017 May 23;7:192. doi: 10.3389/fcimb.2017.00192 (PMC5440460; doi:10.3389/fcimb.2017.00192)
Supplement: Supplementary file 1 [file Table1.XLSX]

## Sheet: Sheet1
Column1	Column2	Column3	Column4	Column5	Column6	Column7	Column8	Column9
		Supplementary Table 1. SNO proteins in NAT (simplified summary file)
Protein name	Gene Symbol	Sequence coverage C1 [%]	Sequence coverage C2 [%]	Sequence coverage C3 [%]	Sequence coverage N1 [%]	Sequence coverage N2 [%]	Sequence coverage N3 [%]	Carbamidomethyl (C) site positions
Plastin-2	EHI_105670	0	1.1	1.1	2.4	2.4	2.4
TBC domain containing protein	EHI_009510	0	6.1	0	6.1	6.1	6.1
PH-protein kinase domain containing protein	EHI_042150	9.9	9.9	7.9	3	7.9	9.9
Histidine acid phosphatase superfamily protein	EHI_039860	2.4	2.4	2.4	4.5	4.5	4.5
Clathrin adaptor complex small chain	EHI_103550	12.3	12.3	6.1	12.3	12.3	12.3
Mannose-P-dolichol utilization defect 1 protein	EHI_035970	10.4	10.4	5.2	5.2	10.4	10.4
Coronin	EHI_082080	4.2	4.2	3.2	5.5	4.5	4.2
Uncharacterized protein	EHI_131130	5.7	5.7	5.7	5.7	3	5.7
Receptor protein kinase	EHI_037140	0.7	1.6	0.7	2.4	2.4	2.4	952
Acid phosphatase,	EHI_146950	2.6	4.8	2.2	10.5	6.9	8.4	60;386
Uncharacterized protein	EHI_050410	1.8	1.8	0.9	1.8	1.8	1.8
Uncharacterized protein	EHI_173480	6.7	6.7	3.3	6.7	6.7	6.7
Leukocyte-endothelial cell adhesion molecule 3	EHI_201200	7.8	7.8	7.8	7.8	7.8	7.8
Ubiquitin-conjugating enzyme family protein	EHI_100110	3.2	9.1	9.1	9.1	9.1	9.1
Rab family GTPase (Small GTPase EhRabX31)	EHI_040310	5.2	5.2	5.2	11.9	5.7	5.7
Uncharacterized protein	EHI_012510	2.6	2.6	3.1	4.1	3.1	4.1
Ran family GTPase	EHI_148190	16	5	5	16	11	16	111
Uncharacterized protein	EHI_065490	4.9	10.4	4.9	10.4	10.4	10.4
Protein phosphatase	EHI_110320	6.9	6.9	2.7	6.9	6.9	6.9
Uncharacterized protein	EHI_095200	4.5	4.5	4.5	4.5	4.5	4.5
Diacylglycerol kinase (DAG kinase)	EHI_129320	1.5	0	0	3	3	3	339
Uncharacterized protein	EHI_110830	4.1	4.1	1.9	4.1	4.1	4.1
Paxillin	EHI_050720	8.4	8.4	4.4	8.4	8.4	8.4	203
Phosphoribulokinase	EHI_004610	3.8	1.7	1.7	3.8	3.8	3.8
Uncharacterized protein	EHI_001130	0	2.9	2.9	5.3	2.9	5.3
Myosin heavy chain	EHI_140720	1.7	0.8	0.8	3.9	1.7	3.9	516
Serine-threonine protein kinase	EHI_186990	2.5	1.4	2.7	2.7	2.7	2.7
Uncharacterized protein	EHI_078310	5.7	2.6	2.6	5.7	5.7	5.7
Exosome complex exonuclease	EHI_000580	7.5	7.5	7.5	11.7	11.7	7.5	157
Ras GTPase-activating protein	EHI_182780	2.2	6	3.8	4	4	6
Uncharacterized protein	EHI_189930	0	0	6.8	21.6	21.6	19.8
Small GTPase EhRabD2	EHI_164900	17.5	6	12	17.5	11.5	17.5
Phosphopantothenoylcysteine decarboxylase	EHI_164490	2.5	2.5	4	6.5	6.5	6.5	157
Calcium-transporting ATPase	EHI_016480	7.6	7.5	6.5	7.6	8.5	7.6	673;915
Uncharacterized protein;Uncharacterized protein	EHI_143820	1.1	0.5	0.5	1.1	1.1	1.1
Uncharacterized protein (Fragment);Uncharacterized protein	EHI_009830	1.4	1.4	0.6	2.2	2.2	2.2
Uncharacterized protein	EHI_035410	4.9	9.1	4.9	9.1	4.9	9.1
COP9 signalosome complex subunit 1	EHI_182890	3.8	6.4	2.6	6.4	6.4	6.4
Enhancer binding protein	EHI_121780	10.5	6.5	7.5	15.7	15.7	10.5
Uncharacterized protein	EHI_120470	3	3	3	9.3	5.4	5.4
Ran GTPase-activating protein	EHI_185290	10.7	10.7	4.7	10.7	15.4	10.7	147
Phosphoglycerate mutase domain family protein	EHI_093870	1.3	0	3	2.6	4.3	2.6	326
MBOAT family protein	EHI_039590	2.1	4.4	4.4	4.4	4.4	2.1
Grainin 2,	EHI_164430	24.2	17.4	20.5	22.5	24.4	24.4	208;450
Uncharacterized protein	EHI_004880	7.5	8.4	7.5	12.3	9.3	8.4	125
Type A flavoprotein	EHI_159860	8	8	3.4	10.7	10.7	8	234;235;383
Orphan actin related protein (ARPvii)	EHI_008780	1.2	1.2	1.2	2.1	1.2	2.1
Myo-inositol monophosphatase	EHI_175410	4.1	8.1	4.1	8.1	8.1	8.1
Myosin light chain kinase,	EHI_137120	3.3	6.7	3.3	6.7	6.7	6.7
Uncharacterized protein	EHI_148060	3.7	8.1	8.1	8.1	3.7	8.1
Ubiquitin like protein	EHI_170060	0	10.5	10.5	18.4	18.4	18.4
Uncharacterized protein	EHI_179830	3	3.7	1.4	5.2	5.2	5.2	550
Proteasome subunit beta type 3	EHI_049330	5.3	10.5	10.5	10.5	10.5	10.5	6
Proteasome alpha subunit	EHI_163650	0	0	13	24.7	24.7	24.7
AP-1 complex subunit gamma-1	EHI_196890	1.2	2.8	1.2	2.8	2.8	2.8
Proteasome endopeptidase complex	EHI_086080	0	4.8	4.8	9.6	9.6	9.6
Uncharacterized protein	EHI_140680	1.7	3.7	3.7	3.7	1.7	3.7
Uncharacterized protein	EHI_185450	9.8	8.6	7.5	11.6	10.6	10.6	707
Cdc48-like protein	EHI_176970	2.6	2.8	2.6	6.2	6.2	6.2
Uncharacterized protein	EHI_054170	3.8	1.8	0	3.8	3.8	3.8
Uncharacterized protein	EHI_112800	7.5	7.5	11.9	11.9	11.9	11.9
Uncharacterized protein	EHI_169940	1.6	0.9	1.6	1.6	0.9	1.6
Uncharacterized protein	EHI_015230	1.9	3.8	0	3.8	1.9	3.8
Uncharacterized protein	EHI_178080	3.1	2.8	3.1	5.9	5.9	5.9
EhRab7B protein	EHI_081330	4.8	15	10.1	10.1	15	15
40S ribosomal protein S4,	EHI_118170	19.8	22	18.2	26.1	22	22.3	110
Uncharacterized protein	EHI_185260	1.4	0	0	2.8	1.4	2.8	388
Rab family GTPase	EHI_024680	9.4	14.2	14.2	14.2	14.2	14.2	44
60S ribosomal protein L10	EHI_044810	31	31	31	27.1	27.1	21.9	126;195
Gal/GalNAc lectin heavy subunit	EHI_012270	21.2	25.3	19.6	29.1	28.1	28.3	106;171;394;398;456;532;537;561;566;573;579;585;594;632;637;646;665;732;801;804;838;843;907;919;1037;1047;1054;1061;1089;1125;1130;1144
Coatomer protein gamma subunit	EHI_040700	3.6	5.5	7.7	7.7	7.7	5.8
Acyl-coA synthetase,	EHI_131880	3.7	5.4	4.4	4.7	5.4	5.4	208
Alpha-1,4 glucan phosphorylase	EHI_096830	12.7	14	14.5	14	14	12.7	316
Leucine rich repeat / protein phosphatase 2C domain containing protein	EHI_167290	4.8	2.3	3.6	4.6	2.3	4.8
Aminoacyl-histidine dipeptidase	EHI_127280	5.5	3.4	5.7	11.1	9.3	7.9
Tubulin alpha chain	EHI_005950	4.2	4.2	4.2	4.2	4.2	6.4
V-type proton ATPase subunit C	EHI_092600	2.6	7.9	7.9	10.1	7.9	7.9
3'(2'),5'-bisphosphate nucleotidase,	EHI_193350	25.6	30.9	30.9	30.9	30.9	25.6
Uncharacterized protein	EHI_021360	21.8	31.8	31.8	27.1	31.8	21.8
Uncharacterized protein	EHI_188170	8.3	8.3	5.3	5.6	8.3	8.3
HEAT repeat domain containing protein	EHI_078260	0.9	0.9	0.9	1.5	0.9	0.9
Ephrin type-a receptor 4a,	EHI_103810	11.7	4.8	10.4	10.4	10.9	10.9
Leucine rich repeat protein, BspA family	EHI_015120	2.7	8.4	4.8	8.4	8.4	8.4
Hemolysin 3	EHI_080730	11.2	11.2	11.2	7.6	11.2	7.6	2;5
V-type proton ATPase subunit a	EHI_074020	7.2	8.7	8.7	8.7	7.1	8.7
40S ribosomal protein S5	EHI_126110	9.3	8.8	13.2	13.2	13.2	13.2	67
Alpha2-COP;Coatomer alpha subunit	EHI_118050	4.9	6.4	5	8.7	5.9	6.4
S-adenosylmethionine synthase	EHI_004920	7.7	7.7	7.7	7.7	7.7	4.8
Uncharacterized protein	EHI_068510	12.8	14.8	16.3	16	16.5	13	198;298
Long-chain-fatty-acid--CoA ligase	EHI_153720	4.4	4.4	6.2	4.4	4.4	4.4
Uncharacterized protein	EHI_020350	21.8	15.1	30.7	21.8	24	15.1	86
UDP-glucose pyrophosphorylase	EHI_000440	11.2	9.3	10.3	13.3	10.8	9.3	101
Guanine nucleotide-binding protein subunit beta 2-like 1,	EHI_110400	25.9	17.1	18.4	23.7	23.7	23.7	158;188
D 3 phosphoglycerate dehydrogenase	EHI_060860	30.1	40.1	36.5	40.1	40.1	37.1	88
Transketolase (Transketolase, )	EHI_002160	12.7	15.1	13.9	15.3	15.3	13.8	16
Acetyl-CoA synthetase,	EHI_178960	40.3	44	42.5	40.4	47.1	42.9	82;85;130;300;585;589;648
Proteasome regulatory subunit	EHI_103850	6.9	3.2	6.9	6.9	6.9	6.9
Uncharacterized protein	EHI_109920	4	4	5.2	9.2	9.2	9.2
Sulfate adenylyltransferase	EHI_197160	5.2	4.7	5.2	7.1	4.7	5.2
Actin-binding protein cofilin tropomyosin family	EHI_168340	12.8	12.8	22.3	19.6	22.3	19.6
Uncharacterized protein	EHI_110000	12.6	12.6	12.6	29.8	29.8	12.6	172
Dipeptidyl-peptidase,	EHI_182720	6.9	6.9	3.6	6.9	6.9	6.9
Rab family GTPase	EHI_161030	5.2	8.5	14.6	9.4	14.6	18.4
Arginase	EHI_152330	10.5	10.5	6.4	10.5	17.2	9.5
Purine nucleoside phosphorylase	EHI_200080	15.1	15.1	12.6	12.6	15.1	15.1
Uncharacterized protein	EHI_092490	6.7	6.7	6.5	8.2	8.2	6.7
Coronin	EHI_083590	19.2	17.6	19.9	16.4	20.3	14.5	192;257;300;305;324
Purine nucleoside phosphorylase	EHI_130930	12.3	19.1	14.9	12.3	19.1	12.3	130
Uncharacterized protein	EHI_151930	7.6	14.2	10.2	13.9	13.9	13.9
Vacuolar protein sorting-associated protein 29	EHI_025270	10.3	8.1	18.9	18.9	13	10.3
Leucine-rich repeat containing protein	EHI_164460	9.7	9.7	11	11	11	9.7	305
Uncharacterized protein	EHI_096370	1	1	2.1	3.2	3.2	3.2
Myosin heavy chain	EHI_110180	32.8	34.5	38	40.9	39.7	37.7	690;713;817;2004
LIM zinc finger domain containing protein	EHI_158150	13.3	13.3	9.3	10.8	13.3	13.3	140;143
60S ribosomal protein L27	EHI_183480	5.8	5.8	14.4	23	14.4	14.4
Glycerophosphoryl diester phosphodiesterase	EHI_113970	4.6	4.6	4.6	4.6	4.6	4.6
Uncharacterized protein	EHI_083620	35.5	34.5	35.6	38.1	35.9	37.1	119;122;126;992;1071;1569
Rab family GTPase	EHI_153690	29.4	29.4	29.4	29.4	29.4	29.4	153
Guanine nucleotide-binding protein alpha-16 subunit,	EHI_189960	4.7	8.1	8.1	8.1	8.1	4.7	136
2,3-bisphosphoglycerate-independent phosphoglycerate mutase	EHI_050940	33.9	35.9	38	38.9	38.9	28.8	458;461
Small GTPase Rab11B	EHI_107250	26.5	30.8	30.8	30.8	30.8	30.8	125
60S ribosomal protein L18a	EHI_035600	22	36.4	36.4	28.3	36.4	28.3	57
Cysteine protease binding protein family 6	EHI_178470	10.9	10.9	12.1	10.9	12.1	12.1	157;184;347;624
Guanine deaminase (Guanine deaminase, )	EHI_151430	3.7	6.7	6.7	6.7	9.3	9.3
Alcohol dehydrogenase 3	EHI_198760	32.3	32.3	32.3	32.3	32.6	32.3
Uncharacterized protein	EHI_098510	9.6	8.4	9.6	12.5	10.7	13.1	992;1009;1015;1595
ATP synthase (E/31 kDa) subunit,	EHI_182550	15	15	10.7	20.6	17.3	17.3	211
Hyaluronan mediated motility receptor,	EHI_167940	1.2	2.3	2.3	3.3	2.3	2.3
Galactokinase	EHI_094100	14.4	20.3	14.4	20.3	18.3	18.3	16;195;235
Signal peptidase	EHI_031250	12.6	2.6	12.6	2.6	2.6	2.6
Long-chain-fatty-acid--CoA ligase,	EHI_127830	9.3	10.8	10.8	10.8	10.8	10.8
Arp2/3 complex 34 kDa subunit	EHI_091250	27.2	27.2	27.2	27.2	27.2	27.2	190;193
Immuno-dominant variable surface antigen	EHI_015380	13.6	11.3	14.8	16.4	17.5	14.5	523;801;849;856;860
Uncharacterized protein	EHI_096410	16.2	16.9	16.9	16.9	16.9	16.9	114
90 kDa heat shock protein	EHI_163480	17.2	15.5	17.2	17.2	17.2	15.5
Cysteine proteinase 1	EHI_074180	27	27	33.3	30.5	33.3	33.3	115;118;152;193;250
Serine/threonine protein kinase	EHI_101280	4	2.6	4.9	4.9	3.9	4.8	125;340
WD domain containing protein	EHI_148480	7.8	10	7.8	10	10	10
Glutaminyl-tRNA synthetase	EHI_062700	23	20.2	21.8	23.2	21.6	23.8	106;317;330;513;624
Obg-like ATPase 1	EHI_148270	8.1	4.5	4.5	10.4	6.8	10.1
Acyl-CoA synthetase,	EHI_135740	14.5	13.4	12.8	15.5	15	15	211;616;860;1009
Rap/Ran GTPase-activating protein	EHI_030900	2.7	1.9	1.9	2.7	1.9	1.9
Malate dehydrogenase	EHI_092450	18.9	18.9	17	17.3	21.4	17.3	65
GTP-binding protein	EHI_031410	12.6	19.5	12.6	19.5	19.5	19.5
Proteasome endopeptidase complex	EHI_166850	10	16.7	21.3	21.3	21.3	21.3	230
Regulator of g protein signaling domain containing protein	EHI_160870	2.9	2.9	2.9	2.9	2.9	2.9
Metallo-beta-lactamase family protein	EHI_169860	7.3	7.3	7.3	7.3	7.3	7.3
T-complex protein 1 beta subunit	EHI_103270	3.8	8.6	8.6	8.6	8.6	6.4
Radical SAM domain protein	EHI_065810	5.1	11.1	8.3	13.7	13.7	11.1	38
Uncharacterized protein	EHI_118750	24.4	24.4	24.4	24.4	24.4	16.3	61
Uncharacterized protein	EHI_140360	9.9	11.6	12.3	11.6	13	10.9
Prolyl-tRNA synthetase	EHI_040400	2.8	2.8	2.8	2.8	5.8	2.8
PPi-dependent phosphofructo-1-kinase	EHI_103590	10.7	10.7	10.7	10.7	7.3	10.7
Uncharacterized protein	EHI_158120	10.8	7.9	10.8	10.8	10.8	10.8	355
Phosphoglucomutase	EHI_084950	2.6	7.3	4.4	4.4	4.4	4.4
Vacuolar sorting protein	EHI_002990	9.5	9.2	8.5	10.4	11.6	9.4	49;50
Phosphoribulokinase	EHI_087540	10.1	9.8	8.7	11.6	11	9.2	65
40S ribosomal protein S3a	EHI_065270	2.7	16	16	16	16	16
Estradiol 17-beta-dehydrogenase	EHI_165070	3.1	9.6	13.6	13.6	13.6	9.6	53
60S ribosomal protein L35a	EHI_014110	18.5	11.1	34.3	34.3	34.3	18.5
NAD(P) transhydrogenase subunit alpha	EHI_014030	28.7	27.5	29.9	31.8	30.7	30.2	586;682;691;706;925
Uncharacterized protein	EHI_069560	29.5	23.7	29.5	23.7	23.7	23.7	138
Uncharacterized protein	EHI_107790	7.2	12.8	12.8	12.8	0	12.8	94;127
Phosphatidylinositol 3-kinase	EHI_095130	4.3	3.4	2.1	2.8	3.4	3.4
Phosphoglycerate kinase	EHI_188180	37.3	37.3	44.6	40.5	44.6	36.4	97;106;263
Thioredoxin	EHI_026340	7.1	18.1	18.1	18.1	18.1	26	84
Ras family GTPase	EHI_058090	47.3	53.3	53.3	53.3	53.3	44	120
Multidrug resistance-associated protein	EHI_178580	1	2	2.6	2.6	2	2.6
Uncharacterized protein	EHI_052990	4.8	3.1	4.8	6.3	4.6	3.1
SH2-protein kinase domain containing protein	EHI_055990	5.5	3.8	3.8	3.8	3.8	5.5
Enolase	EHI_130700	45.2	53.4	48.2	52.5	54.6	51.4	34;112;117;189;244;341;409
C2 domain containing protein	EHI_110470	15.9	15.9	15.9	15.9	18.9	15.9
D-hydantoinase	EHI_024420	9.1	9.3	7.6	9.3	7.6	10	363;364
Uncharacterized protein	EHI_199660	33.9	37	38.5	37	37	33.9	3;9
Rubrerythrin	EHI_134810	38.6	40.7	44.4	40.7	40.7	40.7	8;160
Dynamin-like protein	EHI_052740	6.3	8.9	6.3	9.4	10.7	10.7	299
Dolichyl-diphosphooligosaccharide--protein glycosyltransferase subunit STT3A	EHI_011940	1.5	2.9	4.4	4.4	4.4	4.4
DNA repair transcription protein mms19	EHI_129310	2.4	2.4	2.4	2.4	3.8	2.4	401
Nuclear pore protein	EHI_183510	0.7	0.7	1.5	5.1	1.5	1.4	701
Nucleolar GTP-binding protein 1	EHI_174940	4.7	4.7	5.3	6.7	6.7	4.7
Actin-related protein 2/3 complex subunit 4	EHI_030820	40.3	51.8	51.8	56.5	56.5	50.3	70
Elongation factor Tu C-terminal domain containing protein	EHI_011210	15.8	24.2	24.2	15.8	24.2	21.1	233
Dual-specificity kinase	EHI_158590	5.5	4	4	6.9	4.5	5.5
Uncharacterized protein	EHI_166360	3.2	3.7	6.9	6.9	6.9	6.9
Uncharacterized protein	EHI_070680	8	10.1	10.1	10.1	10.1	10.1	463;469
Uncharacterized protein	EHI_024530	3.6	5.8	5.8	5.8	5.8	5.8
Gal/GalNAc lectin Igl2	EHI_065330	12.8	13.2	13.7	18.3	16.2	13.2	256;263;279;408;432;485;595;602;649;652;777;913;916;920;930;937;948;951;996;999;1004;1007;1046;1052;1055
Uncharacterized protein	EHI_137920	1.6	1.6	3.4	3.4	3.4	3.4
Serine-threonine-isoleucine rich protein	EHI_004340	6.3	4.5	7.5	10.8	8.2	10.6	1461;1472;1964;2235
Protein phosphatase domain-containing protein	EHI_186950	6.6	7.2	10.9	24.4	10.9	16.6	166;183
PIWI	EHI_125650	10.3	7.9	11.9	12.4	12.4	11.2
Uncharacterized protein	EHI_193430	7.5	3.4	7.5	7.5	7.5	7.5
Uncharacterized protein	EHI_189410	6.5	6.5	9.6	10.2	8.3	9.8
Glycyl-tRNA synthetase	EHI_073460	5.6	5.6	7.7	7.7	7.7	5.6
ATP-dependent RNA helicase	EHI_148930	0.9	0.9	0.9	2	2	0.9
Oxidoreductase	EHI_125740	3.8	7.6	3.8	7.6	7.6	7.6	42
Thioredoxin	EHI_133970	9	6	3.3	9	9	6	149
Beta-galactosidase	EHI_170020	4.2	2.1	0	4.2	6.2	4.2	431
Acyl-CoA synthetase	EHI_153060	1.6	1.6	3.3	3.3	3.3	1.6
Uncharacterized protein	EHI_192630	3.7	3.7	2	3.7	3.7	3.7
UDP-glucose:glycoprotein glucosyltransferase	EHI_015280	0.9	0	0	2.9	2	0.9
Uncharacterized protein	EHI_169670	1.5	1.5	3.1	3.1	3.1	3.1
26S protease regulatory subunit	EHI_052050	2.9	2.9	2.9	5.8	5.8	2.9
Rap GTPase-activating protein	EHI_137690	0	1.6	1.6	3.9	3.9	2.4
Programmed cell death protein	EHI_077270	1	1.5	1.5	2.2	1.5	0.6
Vacuolar ATP synthase subunit B	EHI_118220	8.9	8.9	15.5	15.5	15.5	0
Chaperonin CPN602	EHI_178570	2.6	2.6	3.2	5.8	5.8	2.6
Uncharacterized protein	EHI_159840	2.3	0	0	2.3	2.3	0
60S ribosomal protein L22	EHI_141940	15.3	15.3	28.5	15.3	15.3	15.3
G protein-coupled receptor 1	EHI_025100	5.1	5.1	7.9	11	9.4	9.4
Phosphoinositide phosphatase	EHI_141860	1.4	1.7	5.6	5.6	4.3	5.6
Uncharacterized protein	EHI_196400	0	2	4.2	4.2	4.2	4.2
Rho guanine nucleotide exchange factor	EHI_021230	4.8	4.8	4.8	4.8	4.8	4.8
Malate dehydrogenase	EHI_030810	18.7	18.7	18.7	18.7	18.7	18.7	108
Filopodin	EHI_080740	13.9	13.9	15.3	18.3	17.5	16.8
Ubiquitin-conjugating enzyme family protein	EHI_003010	28.1	34.1	28.1	34.1	34.1	23.8
Uncharacterized protein	EHI_049670	1.2	1.2	3.5	2.7	2.7	2.7
Uncharacterized protein	EHI_027380	0	3.8	9.1	9.1	9.1	9.1
PPi-type phosphoenolpyruvate carboxykinase 2	EHI_030750	29	28.3	29.1	32.5	30.7	27.2	280;298;618;745;956;1038
Dihydropyrimidine dehydrogenase	EHI_012980	14.3	15.4	14.5	19.4	18.4	16.4	56;57
40S ribosomal protein S8	EHI_029350	10.3	16.7	24	31.4	31.4	24
Filamin 2	EHI_104630	32.8	28.3	30.8	34.2	32.1	32.1	212;237;338;406;802
Uncharacterized protein	EHI_148050	8.7	8.7	6.4	8.7	8.7	12	192
Actin	EHI_107290	43.1	41	49.2	42.8	43.1	43.1	18;218;286
Uncharacterized protein	EHI_035720	1.2	1.2	2.4	2.4	2.4	2.4
Ribosomal protein L15	EHI_020300	21.7	21.7	21.7	21.7	21.7	21.7
HEAT repeat domain containing protein	EHI_151640	2	3.7	5	4.8	4.7	3.7
EhSec24C	EHI_048310	6.4	9.2	7.6	13	11.4	7.6	345
NADP-dependent isopropanol dehydrogenase	EHI_023110	26.1	26.9	33.1	27.8	30.3	23.1
Type A flavoprotein	EHI_096710	42.4	46.1	46.6	41.9	50.7	41.4	52;60;167;232;233
Acetyltransferase	EHI_134640	4	10.4	10.4	10.4	10.4	10.4	41
Copine	EHI_096790	0	5.3	9.5	9.5	9.5	5.3
Cysteinyl-tRNA synthetase	EHI_169700	2.7	3.3	4.6	7	2.7	2.4	21
60S ribosomal protein L30	EHI_065740	22	11.9	22	22	22	11.9	52
Uncharacterized protein	EHI_181530	1.5	1.5	2.5	2.5	2.5	1.5
Lysozyme II	EHI_096570	7.8	13.1	13.1	13.1	13.1	7.8	37;196
AP-1 complex subunit mu-2	EHI_089880	7.5	4.1	7.5	7.5	7.5	7.5
Chitobiosyldiphosphodolichol beta-mannosyltransferase	EHI_028950	2.3	4.7	4.7	4.7	4.7	2.3
EhSec1	EHI_093130	2	2	3.9	3.9	3.9	2
WD domain containing protein	EHI_006060	2.2	2.2	5.8	5.8	5.8	2.2
Leucine-rich repeat containing protein	EHI_024640	3.9	3.9	3.9	3.9	3.9	3.9
Uncharacterized protein	EHI_169900	5.2	6.8	6.8	6.8	6.8	5.2
