# Supplementary material for: Identification of S-Nitrosylated (SNO) Proteins in Entamoeba histolytica Adapted to Nitrosative Stress: Insights into the Role of SNO Actin and In vitro Virulence
Source: Front Cell Infect Microbiol. 2017 May 23;7:192. doi: 10.3389/fcimb.2017.00192 (PMC5440460; doi:10.3389/fcimb.2017.00192)
Supplement: Supplementary file 2 [file Table2.XLSX]

## Sheet: Sheet1
									Supplementary Table 2. SNO proteins in NAT (entire summary file)
Protein IDs	Majority protein IDs	Fasta headers	Number of proteins	Razor + unique peptides	Razor + unique peptides C1	Razor + unique peptides C2	Razor + unique peptides C3	Razor + unique peptides N1	Razor + unique peptides N2	Razor + unique peptides N3	Unique peptides C1	Unique peptides C2	Unique peptides C3	Unique peptides N1	Unique peptides N2	Unique peptides N3	Mol. weight [kDa]	Sequence length	Sequence lengths	PEP	Sequence coverage C1 [%]	Sequence coverage C2 [%]	Sequence coverage C3 [%]	Sequence coverage N1 [%]	Sequence coverage N2 [%]	Sequence coverage N3 [%]	Intensity C1	Intensity C2	Intensity C3	Intensity N1	Intensity N2	Intensity N3	LFQ intensity C1	LFQ intensity C2	LFQ intensity C3	LFQ intensity N1	LFQ intensity N2	LFQ intensity N3	C1/N1 LFQ	C2/N2 LFQ	C3/N3 LFQ	MS/MS Count C1	MS/MS Count C2	MS/MS Count C3	MS/MS Count N1	MS/MS Count N2	MS/MS Count N3	Only identified by site	Reverse
gi|459658785;gi|472457374;gi|449710446;gi|183233384;gi|183236935	gi|459658785;gi|472457374;gi|449710446;gi|183233384;gi|183236935	>gi|459658785|gb|EMH74568.1| plastin-2, putative [Entamoeba histolytica HM-1:IMSS-B];>gi|472457374|gb|EMS11625.1| fimbrin, putative [Entamoeba histolytica HM-3:IMSS];>gi|449710446|gb|EMD49520.1| fimbrin, putative [Entamoeba histolytica KU27];>gi|183233384|	5	2	0	1	1	2	2	2	0	1	1	2	2	2	111.27	944	944;946;946;946;227	1.325e-07	0	1.1	1.1	2.4	2.4	2.4	0	12368000	4745800	16189000	22102000	4269500	1000	1000	1000	1.82511e+16	2.12581e+16	1.10001e+25	5.47912e-14	4.70409e-14	9.09083e-23	0	0	0	1	1	1
gi|67478549	gi|67478549	>gi|67478549|ref|XP_654664.1| TBC domain containing protein [Entamoeba histolytica HM-1:IMSS]_x0001_gi|56471731|gb|EAL49276.1| TBC domain containing protein [Entamoeba histolytica HM-1:IMSS]_x0001_gi|449710071|gb|EMD49211.1| TBC domain containing protein [Entamoeba hi	1	2	0	2	0	2	2	2	0	2	0	2	2	2	36.303	312	312	0.00057452	0	6.1	0	6.1	6.1	6.1	0	1272200	0	4301900	2197500	2436100	1000	1000	1000	4224910001000	2518710001000	4.10001e+21	2.36691e-10	3.97029e-10	2.43902e-19	0	0	0	1	1	1
gi|67482702;gi|67482395;gi|472464144;gi|449702391	gi|67482702;gi|67482395	>gi|67482702|ref|XP_656668.1| PH-protein kinase domain containing protein [Entamoeba histolytica HM-1:IMSS]_x0001_gi|56473883|gb|EAL51282.1| PH-protein kinase domain containing protein [Entamoeba histolytica HM-1:IMSS];>gi|67482395|ref|XP_656547.1| PH-protein ki	4	4	3	4	2	2	2	4	2	2	1	1	1	2	50.339	433	433;433;131;177	2.1326e-08	9.9	9.9	7.9	3	7.9	9.9	4251800	19318000	1812200	23214000	2538400	24249000	1000	4.57831e+16	1000	2.75491e+16	1000	2.821e+19	3.62988e-14	45783100010001	3.54484e-17	2	2	0	1	1	1
gi|449709433;gi|183235139	gi|449709433;gi|183235139	>gi|449709433|gb|EMD48701.1| histidine acid phosphatase superfamily protein [Entamoeba histolytica KU27];>gi|183235139|ref|XP_651963.2| hypothetical protein [Entamoeba histolytica HM-1:IMSS]_x0001_gi|169800721|gb|EAL46577.2| hypothetical protein EHI_039860 [Enta	2	3	2	2	1	2	2	2	2	2	1	2	2	2	48.804	420	420;420	8.066e-07	2.4	2.4	2.4	4.5	4.5	4.5	5763000	6165700	605430	16579000	13619000	16345000	1000	1000	1000	1.72711e+16	1.81e+22	2.3171e+19	5.79002e-14	5.52486e-20	4.31574e-17	1	1	0	1	1	2
gi|67466621	gi|67466621	>gi|67466621|ref|XP_649458.1| Clathrin adaptor complex small chain [Entamoeba histolytica HM-1:IMSS]_x0001_gi|56465904|gb|EAL44071.1| Clathrin adaptor complex small chain, putative [Entamoeba histolytica HM-1:IMSS]_x0001_gi|103484614|dbj|BAE94798.1| sigma subunit isof	1	2	2	2	1	2	2	2	2	2	1	2	2	2	18.749	163	163	5.6995e-07	12.3	12.3	6.1	12.3	12.3	12.3	4555200	5672600	546280	18050000	10648000	9943300	9688810001000	1.49861e+16	1000	1.55991e+16	1.22781e+16	1.4591e+19	0.000621113	1.22056	6.85354e-17	1	2	0	3	1	2
gi|67465497	gi|67465497	>gi|67465497|ref|XP_648933.1| mannose-P-dolichol utilization defect 1 protein homolog [Entamoeba histolytica HM-1:IMSS]_x0001_gi|56465242|gb|EAL43545.1| mannose-P-dolichol utilization defect 1 protein homolog, putative [Entamoeba histolytica HM-1:IMSS]_x0001_gi|449709	1	2	2	2	1	1	2	2	2	2	1	1	2	2	24.072	212	212	1.2598e-13	10.4	10.4	5.2	5.2	10.4	10.4	3914400	2261700	904650	1968500	4438800	6801200	5881110001000	4765410001000	1000	1000	5.10003e+18	1.341e+19	5881110001	9.34388e-07	7.45712e-17	1	2	1	1	2	2
gi|67472104	gi|67472104	>gi|67472104|ref|XP_651916.1| WD repeat protein [Entamoeba histolytica HM-1:IMSS]_x0001_gi|56468707|gb|EAL46530.1| WD repeat protein [Entamoeba histolytica HM-1:IMSS]_x0001_gi|449709826|gb|EMD49017.1| coronin1B, putative [Entamoeba histolytica KU27]_x0001_gi|459656334|gb|EM	1	5	4	4	3	5	4	4	4	4	3	5	4	4	101.85	896	896	4.2436e-12	4.2	4.2	3.2	5.5	4.5	4.2	4879700	6403900	554900	10109000	7561500	9120900	9645410001000	1.141e+19	1000	1.10004e+19	1.51e+22	1.10009e+19	8.76823e-07	0.000755628	9.09019e-17	0	1	1	2	2	4
gi|67480351	gi|67480351	>gi|67480351|ref|XP_655525.1| hypothetical protein [Entamoeba histolytica HM-1:IMSS]_x0001_gi|56472670|gb|EAL50136.1| hypothetical protein, conserved [Entamoeba histolytica HM-1:IMSS]_x0001_gi|449702522|gb|EMD43148.1| integral membrane protein, putative [Entamoeba his	1	2	2	2	2	2	1	2	2	2	2	2	1	2	45.982	406	406	1.7029e-14	5.7	5.7	5.7	5.7	3	5.7	4475100	3429800	1654500	11421000	2375200	6409800	8272910001000	7100074910001000	1000	1.18371e+16	1000	1.10003e+19	0.000698897	7100074910001	9.09065e-17	1	1	1	3	1	2
gi|67465629;gi|449706983;gi|67471279;gi|449710779;gi|67467424;gi|67481193;gi|183232725	gi|67465629	>gi|67465629|ref|XP_648987.1| receptor protein kinase [Entamoeba histolytica HM-1:IMSS]_x0001_gi|56465320|gb|EAL43605.1| receptor protein kinase, putative [Entamoeba histolytica HM-1:IMSS]_x0001_gi|449708274|gb|EMD47763.1| tyrosine kinase, putative [Entamoeba histolyt	7	3	1	2	1	3	3	3	0	1	0	2	2	2	128.94	1150	1150;332;1029;1029;1100;1104;1124	4.7828e-07	0.7	1.6	0.7	2.4	2.4	2.4	1592800	2505700	1713600	10083000	5431600	6794500	1000	6377810001000	1000	9867810001000	6100038610001000	1.10002e+19	1.0134e-10	0.00104554	9.09075e-17	0	1	1	2	1	2
gi|67467196	gi|67467196	>gi|67467196|ref|XP_649718.1| acid phosphatase [Entamoeba histolytica HM-1:IMSS]_x0001_gi|56466210|gb|EAL44332.1| acid phosphatase, putative [Entamoeba histolytica HM-1:IMSS]_x0001_gi|407043773|gb|EKE42141.1| histidine acid phosphatase family protein [Entamoeba nuttal	1	4	1	2	1	4	3	3	1	2	1	4	3	3	49.338	418	418	5.0844e-22	2.6	4.8	2.2	10.5	6.9	8.4	264180	1340500	439340	5099400	2990100	1391100	1000	3753110001000	1000	4119100010001000	2954910001000	2.10001e+18	2.42771e-13	1.27013	4.76188e-16	1	1	0	3	1	1
gi|67482431	gi|67482431	>gi|67482431|ref|XP_656565.1| hypothetical protein [Entamoeba histolytica HM-1:IMSS]_x0001_gi|56473774|gb|EAL51179.1| hypothetical protein EHI_050410 [Entamoeba histolytica HM-1:IMSS]_x0001_gi|449706436|gb|EMD46283.1| Hypothetical protein EHI5A_100370 [Entamoeba histo	1	2	2	2	1	2	2	2	2	2	1	2	2	2	88.68	758	758	2.2634e-05	1.8	1.8	0.9	1.8	1.8	1.8	25065000	52042000	5561900	64420000	83151000	44034000	5.83391e+16	9.75361e+16	1000	6.9211e+19	8.64761e+16	5.76591e+16	0.000842917	1.1279	1.73433e-14	0	2	0	2	1	2
gi|67465962	gi|67465962	>gi|67465962|ref|XP_649139.1| hypothetical protein [Entamoeba histolytica HM-1:IMSS]_x0001_gi|56465502|gb|EAL43752.1| hypothetical protein EHI_173480 [Entamoeba histolytica HM-1:IMSS]_x0001_gi|449703878|gb|EMD44237.1| START domain containing protein [Entamoeba histoly	1	2	2	2	1	2	2	2	2	2	1	2	2	2	27.623	240	240	9.0153e-06	6.7	6.7	3.3	6.7	6.7	6.7	8212500	10968000	3306100	22130000	14841000	22967000	1000	1000	1000	2.24771e+16	2.21531e+16	3.11391e+16	4.44897e-14	4.51404e-14	3.2114e-14	0	0	1	1	1	1
gi|472458005;gi|67467899;gi|449703921;gi|2351013;gi|183235236	gi|472458005;gi|67467899;gi|449703921;gi|2351013;gi|183235236	>gi|472458005|gb|EMS12109.1| leukocyte-endothelial cell adhesion molecule 3, putative [Entamoeba histolytica HM-3:IMSS];>gi|67467899|ref|XP_650024.1| leukocyte-endothelial cell adhesion molecule 3 [Entamoeba histolytica HM-1:IMSS]_x0001_gi|56466571|gb|EAL44637.1	5	2	2	2	2	2	2	2	2	2	2	2	2	2	26.778	231	231;312;312;127;149	1.2149e-05	7.8	7.8	7.8	7.8	7.8	7.8	4898900	7953000	4770000	10017000	11253000	12391000	1000	1000	1000	1.12751e+16	1.29311e+16	1.86681e+16	8.8691e-14	7.73329e-14	5.35673e-14	0	0	0	1	1	1
gi|67471531;gi|472460841	gi|67471531;gi|472460841	>gi|67471531|ref|XP_651714.1| ubiquitin-conjugating enzyme family protein [Entamoeba histolytica HM-1:IMSS]_x0001_gi|56468486|gb|EAL46328.1| ubiquitin-conjugating enzyme family protein [Entamoeba histolytica HM-1:IMSS]_x0001_gi|449705498|gb|EMD45529.1| ubiquitinconjug	2	2	1	2	2	2	2	2	1	2	2	2	2	2	25.145	219	219;226	7.2479e-06	3.2	9.1	9.1	9.1	9.1	9.1	4137200	4560900	7192000	12876000	10257000	10672000	1000	9376510001000	1000	1.27741e+16	1.3881e+19	1.43471e+16	7.82834e-14	6.75492e-07	6.97005e-14	1	1	1	2	1	1
gi|67465441	gi|67465441	>gi|67465441|ref|XP_648905.1| Rab family GTPase [Entamoeba histolytica HM-1:IMSS]_x0001_gi|56465210|gb|EAL43520.1| Rab family GTPase [Entamoeba histolytica HM-1:IMSS]_x0001_gi|56790166|dbj|BAD82879.1| small GTPase EhRabX31 [Entamoeba histolytica]_x0001_gi|449702784|gb|EMD43	1	3	1	1	1	3	2	2	1	1	1	3	2	2	21.262	193	193	2.8102e-11	5.2	5.2	5.2	11.9	5.7	5.7	1706700	1881100	1248300	12138000	10839000	7657900	1000	1000	1000	1.10003e+19	1.39341e+16	1.28541e+16	9.09062e-17	7.17664e-14	7.77962e-14	1	0	0	3	2	1
gi|459657856;gi|472463894;gi|449703958;gi|183230147	gi|459657856;gi|472463894;gi|449703958;gi|183230147	>gi|459657856|gb|EMH73853.1| hypothetical protein EHI8A_087210 [Entamoeba histolytica HM-1:IMSS-B];>gi|472463894|gb|EMS16792.1| hypothetical protein KM1_102800 [Entamoeba histolytica HM-3:IMSS]_x0001_gi|480522142|gb|ENY61645.1| hypothetical protein EHI7A_084790	4	3	2	2	2	3	2	3	2	2	2	3	2	3	89.672	776	776;811;811;811	1.233e-09	2.6	2.6	3.1	4.1	3.1	4.1	2370800	3220600	2469800	7758600	3784500	5629500	1000	1000	1000	6911910001000	1000	9610001110001000	1.44678e-10	1	1.04058e-13	0	0	0	1	0	2
gi|67484606	gi|67484606	>gi|67484606|ref|XP_657523.1| Ran family GTPase [Entamoeba histolytica HM-1:IMSS]_x0001_gi|56474780|gb|EAL52137.1| Ran family GTPase [Entamoeba histolytica HM-1:IMSS]_x0001_gi|407040757|gb|EKE40308.1| Ran family GTPase [Entamoeba nuttalli P19]_x0001_gi|449707398|gb|EMD47068	1	3	3	1	1	3	2	3	3	1	1	3	2	3	24.994	219	219	5.4292e-09	16	5	5	16	11	16	3126900	2187800	2316200	8043400	5094900	6233600	7271610001000	1000	1000	7333810001000	7100054410001000	8935100010001000	0.991519	1.40844e-13	1.11918e-13	0	0	0	3	1	3
gi|459659640;gi|449704594;gi|183231868;gi|472464403	gi|459659640;gi|449704594;gi|183231868;gi|472464403	>gi|459659640|gb|EMH75218.1| hypothetical protein EHI8A_192860 [Entamoeba histolytica HM-1:IMSS-B];>gi|449704594|gb|EMD44807.1| Hypothetical protein EHI5A_131520 [Entamoeba histolytica KU27];>gi|183231868|ref|XP_001913634.1| hypothetical protein [Entamoeba	4	2	1	2	1	2	2	2	1	2	1	2	2	2	20.866	182	182;367;378;446	5.8164e-05	4.9	10.4	4.9	10.4	10.4	10.4	545050	1358800	869500	4019900	4310600	5346800	1000	1000	1000	1000	4629710001000	8891000610001000	1	2.15996e-10	1.12473e-13	0	0	0	0	1	1
gi|67483644	gi|67483644	>gi|67483644|ref|XP_657042.1| protein phosphatase [Entamoeba histolytica HM-1:IMSS]_x0001_gi|56474280|gb|EAL51659.1| protein phosphatase, putative [Entamoeba histolytica HM-1:IMSS]_x0001_gi|449703483|gb|EMD43925.1| protein phosphatase, putative [Entamoeba histolytica	1	2	2	2	1	2	2	2	2	2	1	2	2	2	36.607	334	334	4.6855e-09	6.9	6.9	2.7	6.9	6.9	6.9	2305800	3985300	2795100	6010900	6513100	5476600	1000	8215310001000	1000	6410006710001000	7648100010001000	8510002210001000	1.56006e-13	0.00107416	1.17509e-13	0	1	0	1	1	1
gi|459658854;gi|67464889	gi|459658854;gi|67464889	>gi|459658854|gb|EMH74619.1| hypothetical protein EHI8A_134000 [Entamoeba histolytica HM-1:IMSS-B];>gi|67464889|ref|XP_648636.1| hypothetical protein [Entamoeba histolytica HM-1:IMSS]_x0001_gi|56464867|gb|EAL43256.1| hypothetical protein EHI_095200 [Entamoeba hi	2	2	2	2	2	2	2	2	2	2	2	2	2	2	50.295	422	422;645	5.4665e-06	4.5	4.5	4.5	4.5	4.5	4.5	2663900	2345300	2574600	7225800	4656100	5221300	1000	1000	1000	7253110001000	1000	8100092310001000	1.37872e-10	1	1.23455e-13	0	0	0	1	0	1
gi|67472127;gi|449703550	gi|67472127;gi|449703550	>gi|67472127|ref|XP_651926.1| diacylglycerol kinase [Entamoeba histolytica HM-1:IMSS]_x0001_gi|56468718|gb|EAL46540.1| diacylglycerol kinase, putative [Entamoeba histolytica HM-1:IMSS]_x0001_gi|459656274|gb|EMH72653.1| diacylglycerol kinase, putative [Entamoeba histol	2	2	1	0	0	2	2	2	1	0	0	2	2	2	59.831	539	539;539	0.00012674	1.5	0	0	3	3	3	3033700	0	0	4578600	1459200	5049200	1000	1000	1000	1000	1592910001000	8100021210001000	1	6.27782e-10	1.23456e-13	1	0	0	0	1	1
gi|183230330;gi|459662135;gi|449710631;gi|183234158	gi|183230330;gi|459662135;gi|449710631;gi|183234158	>gi|183230330|ref|XP_654350.2| hypothetical protein [Entamoeba histolytica HM-1:IMSS]_x0001_gi|169802980|gb|EAL48962.2| hypothetical protein EHI_110830 [Entamoeba histolytica HM-1:IMSS];>gi|459662135|gb|EMH77119.1| hypothetical protein EHI8A_211540 [Entamoeba hi	4	2	2	2	1	2	2	2	2	2	1	2	2	2	54.239	468	468;473;473;211	5.9687e-05	4.1	4.1	1.9	4.1	4.1	4.1	2342400	2822200	924690	5622600	4452100	4283000	1000	6132610001000	1000	5475710001000	1000	6610008510001000	1.82625e-10	6132610001	1.51286e-13	0	1	0	1	0	1
gi|67482475	gi|67482475	>gi|67482475|ref|XP_656588.1| paxillin [Entamoeba histolytica HM-1:IMSS]_x0001_gi|56473801|gb|EAL51204.1| paxillin, putative [Entamoeba histolytica HM-1:IMSS]_x0001_gi|449708051|gb|EMD47585.1| paxillin, putative [Entamoeba histolytica KU27]_x0001_gi|459655605|gb|EMH72129.1|	1	2	2	2	1	2	2	2	2	2	1	2	2	2	28.603	251	251	3.3424e-07	8.4	8.4	4.4	8.4	8.4	8.4	2447700	2290800	828970	4471700	3069200	3669100	5634910001000	4521000710001000	1000	3881000910001000	3.81001e+18	6110005610001000	0.00145192	0.00118661	1.63666e-13	2	0	1	0	0	2
gi|67483002	gi|67483002	>gi|67483002|ref|XP_656795.1| phosphoribulokinase /uridine kinase family protein [Entamoeba histolytica HM-1:IMSS]_x0001_gi|56474016|gb|EAL51410.1| phosphoribulokinase /uridine kinase family protein [Entamoeba histolytica HM-1:IMSS]_x0001_gi|449707710|gb|EMD47320.1| u	1	2	2	1	1	2	2	2	2	1	1	2	2	2	65.553	579	579	5.8679e-05	3.8	1.7	1.7	3.8	3.8	3.8	1820100	1034000	854400	4712300	3741300	3831700	3926510001000	1000	1000	4453110001000	4871410001000	5841000710001000	0.881746	2.05279e-10	1.71204e-13	1	0	0	1	1	1
gi|67467572;gi|449705254	gi|67467572;gi|449705254	>gi|67467572|ref|XP_649882.1| hypothetical protein [Entamoeba histolytica HM-1:IMSS]_x0001_gi|56466401|gb|EAL44494.1| hypothetical protein EHI_001130 [Entamoeba histolytica HM-1:IMSS]_x0001_gi|459657355|gb|EMH73480.1| hypothetical protein EHI8A_186850 [Entamoeba histo	2	3	0	1	1	3	1	3	0	1	1	3	1	3	58.877	490	490;495	1.9934e-07	0	2.9	2.9	5.3	2.9	5.3	0	315350	875080	5297700	554730	3535800	1000	1000	1000	5215510001000	1000	5581000610001000	1.91736e-10	1	1.79179e-13	0	0	0	2	0	2
gi|67477477	gi|67477477	>gi|67477477|ref|XP_654202.1| myosin heavy chain [Entamoeba histolytica HM-1:IMSS]_x0001_gi|56471228|gb|EAL48814.1| myosin heavy chain [Entamoeba histolytica HM-1:IMSS]_x0001_gi|449702287|gb|EMD42956.1| myosin heavy chain, putative [Entamoeba histolytica KU27]_x0001_gi|4596	1	4	2	1	1	4	2	4	2	1	1	4	2	4	151.53	1312	1312	2.3152e-20	1.7	0.8	0.8	3.9	1.7	3.9	1429900	383270	869450	7767400	1812200	4194200	4942610001000	1000	1000	7.10001e+18	1000	5410007310001000	6.96141e-07	1	1.84843e-13	1	0	0	4	1	2
gi|472457892;gi|67482145;gi|449710247	gi|472457892;gi|67482145;gi|449710247	>gi|472457892|gb|EMS12024.1| serine-threonine protein kinase, putative [Entamoeba histolytica HM-3:IMSS];>gi|67482145|ref|XP_656422.1| tyrosine kinase [Entamoeba histolytica HM-1:IMSS]_x0001_gi|56473620|gb|EAL51036.1| tyrosine kinase, putative [Entamoeba histoly	3	3	2	1	2	2	2	2	2	1	2	2	2	2	100.78	888	888;892;892	2.6154e-09	2.5	1.4	2.7	2.7	2.7	2.7	1503800	1090000	1693400	5303400	3913600	3326600	1000	1000	1000	4767910001000	5.10003e+18	5410006910001000	2.09736e-10	1.96077e-16	1.84843e-13	1	0	1	2	1	2
gi|67466247	gi|67466247	>gi|67466247|ref|XP_649271.1| hypothetical protein [Entamoeba histolytica HM-1:IMSS]_x0001_gi|56465670|gb|EAL43888.1| hypothetical protein, conserved [Entamoeba histolytica HM-1:IMSS]_x0001_gi|449701601|gb|EMD42390.1| Hypothetical protein EHI5A_207490 [Entamoeba histo	1	2	2	1	1	2	2	2	2	1	1	2	2	2	50.416	460	460	2.5046e-07	5.7	2.6	2.6	5.7	5.7	5.7	1077700	818140	535260	4333200	2155000	3266600	2366810001000	1000	1000	4447610001000	2418210001000	5100093710001000	0.532153	4.13529e-10	1.96075e-13	0	0	0	2	2	3
gi|67474914	gi|67474914	>gi|67474914|ref|XP_653189.1| exosome complex exonuclease [Entamoeba histolytica HM-1:IMSS]_x0001_gi|56470120|gb|EAL47803.1| exosome complex exonuclease, putative [Entamoeba histolytica HM-1:IMSS]_x0001_gi|407042424|gb|EKE41318.1| exosome complex exonuclease, putative	1	3	2	2	2	3	3	2	2	2	2	3	3	2	29.302	265	265	2.5308e-07	7.5	7.5	7.5	11.7	11.7	7.5	1227300	1295700	1093900	6029900	3667600	2485900	1000	1000	1000	4100015710001000	3335710001000	5100063710001000	2.43902e-13	2.99786e-10	1.96076e-13	0	0	0	1	3	1
gi|459655823;gi|449704904;gi|183230564;gi|472456256	gi|459655823;gi|449704904;gi|183230564;gi|472456256	>gi|459655823|gb|EMH72301.1| Ras GTPase-activating protein, putative [Entamoeba histolytica HM-1:IMSS-B];>gi|449704904|gb|EMD45063.1| Ras GTPase-activating protein, putative [Entamoeba histolytica KU27]_x0001_gi|480525024|gb|ENY63917.1| Ras GTPase-activating pro	4	3	1	3	2	2	2	3	1	3	2	2	2	3	57.275	503	503;571;571;576	8.2548e-06	2.2	6	3.8	4	4	6	783670	1764900	1441400	2555100	1632400	3152900	1000	2532810001000	1000	3791910001000	2939610001000	3876100010001000	2.63719e-10	0.861614	2.57991e-13	0	0	0	2	0	1
gi|67473092	gi|67473092	>gi|67473092|ref|XP_652327.1| hypothetical protein [Entamoeba histolytica HM-1:IMSS]_x0001_gi|56469161|gb|EAL46941.1| hypothetical protein EHI_189930 [Entamoeba histolytica HM-1:IMSS]_x0001_gi|407034573|gb|EKE37280.1| TolA family protein, putative [Entamoeba nuttalli	1	5	0	0	1	4	4	4	0	0	1	4	4	4	25.169	222	222	9.4439e-21	0	0	6.8	21.6	21.6	19.8	0	0	344160	5007700	4034100	1971800	1000	1000	1000	4112210001000	5353210001000	3481000310001000	2.43178e-10	1.86804e-10	2.87274e-13	0	0	0	2	2	1
gi|56790066;gi|449704465;gi|183232413	gi|56790066;gi|449704465;gi|183232413	>gi|56790066|dbj|BAD82829.1| small GTPase EhRabD2 [Entamoeba histolytica]_x0001_gi|459656861|gb|EMH73099.1| Rab family GTPase [Entamoeba histolytica HM-1:IMSS-B];>gi|449704465|gb|EMD44701.1| small GTPase EhRabD2, putative [Entamoeba histolytica KU27]_x0001_gi|47246306	3	2	2	0	1	2	1	2	2	0	1	2	1	2	20.504	183	183;259;264	5.419e-08	17.5	6	12	17.5	11.5	17.5	850420	0	302690	2345500	1571100	1681600	1000	1000	1000	2344510001000	1000	2616100010001000	4.26528e-10	1	3.82248e-13	0	0	0	1	1	1
gi|472456224;gi|449707728;gi|183232360;gi|183230511	gi|472456224;gi|449707728;gi|183232360;gi|183230511	>gi|472456224|gb|EMS10695.1| phosphopantothenoylcysteine decarboxylase/phosphopantothenate--cysteine ligase [Entamoeba histolytica HM-3:IMSS];>gi|449707728|gb|EMD47330.1| phosphopantothenoylcysteine decarboxylase/phosphopantothenatecysteine ligase, putativ	4	2	1	1	1	2	2	2	1	1	1	2	2	2	43.454	397	397;397;397;397	3.324e-09	2.5	2.5	4	6.5	6.5	6.5	386170	511410	841310	2776400	1566400	1709400	1000	1000	1000	2631610001000	2184100010001000	2511000610001000	3.79996e-10	4.57854e-13	3.98248e-13	0	0	1	1	0	2
gi|67475672;gi|449709252;gi|472462697	gi|67475672;gi|449709252	>gi|67475672|ref|XP_653525.1| Plasma membrane calcium-transporting ATPase [Entamoeba histolytica HM-1:IMSS]_x0001_gi|56470485|gb|EAL48139.1| Plasma membrane calcium-transporting ATPase, putative [Entamoeba histolytica HM-1:IMSS];>gi|449709252|gb|EMD48544.1| plas	3	2	2	1	1	2	2	2	2	1	1	2	2	2	119.13	1072	1072;403;242	4.8481e-26	7.6	7.5	6.5	7.6	8.5	7.6	889680	465450	0	2455100	2273100	1357500	1000	1000	1000	1000	2100085610001000	2100053710001000	1	4.76171e-13	4.76178e-13	0	0	0	1	2	1
gi|67468864;gi|449702946	gi|67468864;gi|449702946	>gi|67468864|ref|XP_650426.1| hypothetical protein [Entamoeba histolytica HM-1:IMSS]_x0001_gi|56467051|gb|EAL45040.1| hypothetical protein, conserved [Entamoeba histolytica HM-1:IMSS]_x0001_gi|459662385|gb|EMH77307.1| hypothetical protein EHI8A_027000 [Entamoeba histo	2	2	2	1	1	2	2	2	2	1	1	2	2	2	216.1	1897	1897;1897	0.00038797	1.1	0.5	0.5	1.1	1.1	1.1	1283100	594750	763230	3531200	2083600	1204900	2411210001000	1000	1000	3837210001000	2377610001000	2100046510001000	0.628376	4.2059e-10	4.7618e-13	0	0	0	2	1	0
gi|472461571;gi|183232069	gi|472461571;gi|183232069	>gi|472461571|gb|EMS14948.1| hypothetical protein KM1_098460, partial [Entamoeba histolytica HM-3:IMSS];>gi|183232069|ref|XP_657104.2| hypothetical protein [Entamoeba histolytica HM-1:IMSS]_x0001_gi|169802206|gb|EAL51714.2| hypothetical protein EHI_009830 [Entam	2	3	2	2	1	3	3	3	2	2	1	3	3	3	182.29	1581	1581;1636	1.021e-06	1.4	1.4	0.6	2.2	2.2	2.2	873680	1116100	464090	2174300	1909500	1429800	1000	2527710001000	1000	1998210001000	2488910001000	2100035710001000	5.00448e-10	1.01559	4.76182e-13	0	1	0	2	0	1
gi|67481527	gi|67481527	>gi|67481527|ref|XP_656113.1| hypothetical protein [Entamoeba histolytica HM-1:IMSS]_x0001_gi|56473280|gb|EAL50714.1| hypothetical protein EHI_035410 [Entamoeba histolytica HM-1:IMSS]_x0001_gi|449708738|gb|EMD48140.1| Hypothetical protein EHI5A_080480 [Entamoeba histo	1	2	1	2	1	2	1	2	1	2	1	2	1	2	31.829	265	265	1.5648e-05	4.9	9.1	4.9	9.1	4.9	9.1	329660	1006300	469950	1695600	362090	1224100	1000	2159210001000	1000	1651100010001000	1000	1910004910001000	6.05657e-13	2159210001	5.23559e-13	1	1	0	1	0	2
gi|449704915;gi|183230576	gi|449704915;gi|183230576	>gi|449704915|gb|EMD45074.1| COP9 signalosome complex subunit 1, putative [Entamoeba histolytica KU27]_x0001_gi|472456245|gb|EMS10712.1| COP9 signalosome complex subunit 1, putative [Entamoeba histolytica HM-3:IMSS];>gi|183230576|ref|XP_655155.2| COP9 signalosom	2	2	1	2	1	2	2	2	1	2	1	2	2	2	45.46	392	392;392	7.9012e-22	3.8	6.4	2.6	6.4	6.4	6.4	341000	975830	491410	2394300	1984100	914420	1000	1936610001000	1000	1943610001000	2833100010001000	1551000910001000	5.14507e-10	0.000683566	6.44745e-13	0	0	0	1	2	1
gi|67471742;gi|472458327;gi|8163877;gi|511086302;gi|511087013	gi|67471742;gi|472458327;gi|8163877;gi|511086302;gi|511087013	>gi|67471742|ref|XP_651783.1| enhancer binding protein-1 [Entamoeba histolytica HM-1:IMSS]_x0001_gi|56468563|gb|EAL46397.1| enhancer binding protein-1 [Entamoeba histolytica HM-1:IMSS]_x0001_gi|449709038|gb|EMD48384.1| enhancer binding protein, putative [Entamoeba his	5	5	3	2	2	4	4	3	3	2	2	4	4	3	35.285	306	306;306;247;306;306	1.2735e-13	10.5	6.5	7.5	15.7	15.7	10.5	1992100	1721600	1311400	6217600	4677500	5939400	3787510001000	1000	1000	6321510001000	5925510001000	9339510001000	0.599146	1.68762e-10	1.07072e-10	1	0	0	3	2	2
gi|183234433	gi|183234433	>gi|183234433|ref|XP_001914019.1| hypothetical protein [Entamoeba histolytica HM-1:IMSS]_x0001_gi|169801100|gb|EDS89208.1| hypothetical protein EHI_120470 [Entamoeba histolytica HM-1:IMSS]_x0001_gi|449702085|gb|EMD42789.1| Hypothetical protein EHI5A_006590 [Entamoeba	1	3	1	1	1	3	2	2	1	1	1	3	2	2	39.036	333	333	3.7495e-11	3	3	3	9.3	5.4	5.4	1986900	959440	1594600	14836000	4220000	5474500	1000	1000	1000	1000	4885610001000	8723910001000	1	2.04683e-10	1.14628e-10	0	0	0	3	1	1
gi|67464962;gi|449704054	gi|67464962;gi|449704054	>gi|67464962|ref|XP_648672.1| Ran GTPase-activating protein [Entamoeba histolytica HM-1:IMSS]_x0001_gi|56464907|gb|EAL43284.1| Ran GTPase-activating protein, putative [Entamoeba histolytica HM-1:IMSS]_x0001_gi|459659424|gb|EMH75053.1| Ran GTPase-activating protein, pu	2	3	2	2	1	2	3	2	2	2	1	2	3	2	19.612	169	169;169	1.0954e-07	10.7	10.7	4.7	10.7	15.4	10.7	2619100	3389500	1048600	7053900	6274300	5602900	5719210001000	7787410001000	1000	1000	7.10005e+18	8475110001000	5719210001	1.09681e-06	1.17993e-10	1	1	1	0	2	1
gi|67484128;gi|472460179	gi|67484128;gi|472460179	>gi|67484128|ref|XP_657284.1| phosphoglycerate mutase domain family protein [Entamoeba histolytica HM-1:IMSS]_x0001_gi|56474540|gb|EAL51905.1| phosphoglycerate mutase domain family protein [Entamoeba histolytica HM-1:IMSS]_x0001_gi|449702757|gb|EMD43334.1| phosphoglyc	2	3	1	0	2	2	3	2	1	0	2	2	3	2	79.178	693	693;693	4.7608e-06	1.3	0	3	2.6	4.3	2.6	1243800	0	1932000	5063300	5831200	5309000	1000	1000	1000	5100049810001000	1000	8269310001000	1.96077e-13	1	1.20929e-10	0	0	0	1	1	1
gi|472459989;gi|67465643;gi|449707663	gi|472459989;gi|67465643;gi|449707663	>gi|472459989|gb|EMS13686.1| MBOAT family protein [Entamoeba histolytica HM-3:IMSS];>gi|67465643|ref|XP_648994.1| hypothetical protein [Entamoeba histolytica HM-1:IMSS]_x0001_gi|56465326|gb|EAL43610.1| hypothetical protein, conserved [Entamoeba histolytica HM-1:	3	3	2	2	2	3	3	2	2	2	2	3	3	2	51.706	431	431;483;483	1.0353e-06	2.1	4.4	4.4	4.4	4.4	2.1	3335900	2037100	1527800	12334000	6369000	4709400	8.31e+18	1000	1000	9959410001000	7242910001000	8167510001000	834387	1.38066e-10	1.22436e-10	0	0	0	3	1	2
gi|472461791;gi|480525412;gi|459662830	gi|472461791;gi|480525412;gi|459662830	>gi|472461791|gb|EMS15125.1| grainin 2, putative [Entamoeba histolytica HM-3:IMSS];>gi|480525412|gb|ENY64224.1| actinin family protein, putative [Entamoeba histolytica HM-1:IMSS-A];>gi|459662830|gb|EMH77641.1| calponin- domain containing family protein [En	3	3	3	2	2	3	3	3	3	2	2	3	3	3	60.019	512	512;212;227	1.1468e-41	24.2	17.4	20.5	22.5	24.4	24.4	4495400	4352300	1864700	9043400	9224600	4540900	8243410001000	1000	1000	1.10004e+19	7184100010001000	7579610001000	7.49374e-07	1.39196e-13	1.31933e-10	0	0	0	2	1	1
gi|472463471;gi|67469447;gi|449702180	gi|472463471;gi|67469447;gi|449702180	>gi|472463471|gb|EMS16446.1| hypothetical protein KM1_177980 [Entamoeba histolytica HM-3:IMSS];>gi|67469447|ref|XP_650702.1| hypothetical protein [Entamoeba histolytica HM-1:IMSS]_x0001_gi|56467352|gb|EAL45315.1| hypothetical protein EHI_004880 [Entamoeba histol	3	4	2	2	2	3	3	2	2	2	2	3	3	2	26.166	227	227;245;245	5.291e-08	7.5	8.4	7.5	12.3	9.3	8.4	2289500	2629500	1558700	8394600	5539100	4508300	1000	6298410001000	1000	6848210001000	6947410001000	7529210001000	1.46024e-10	0.906584	1.32816e-10	0	0	0	1	1	2
gi|67471351;gi|511084208	gi|67471351;gi|511084208	>gi|67471351|ref|XP_651627.1| type A flavoprotein [Entamoeba histolytica HM-1:IMSS]_x0001_gi|56468393|gb|EAL46241.1| type A flavoprotein, putative [Entamoeba histolytica HM-1:IMSS]_x0001_gi|449704855|gb|EMD45019.1| type A flavoprotein, putative [Entamoeba histolytica	2	5	3	3	1	4	4	3	3	3	1	4	4	3	46.743	413	413;413	1.4198e-26	8	8	3.4	10.7	10.7	8	3637800	4907300	4085700	13985000	9035300	4852800	6741910001000	8716310001000	1000	1.21001e+19	1.54641e+16	6914610001000	5.57179e-07	0.000563648	1.44621e-10	2	3	2	5	4	3
gi|67474458	gi|67474458	>gi|67474458|ref|XP_652978.1| actin [Entamoeba histolytica HM-1:IMSS]_x0001_gi|56469888|gb|EAL47592.1| actin, putative [Entamoeba histolytica HM-1:IMSS]_x0001_gi|449705642|gb|EMD45651.1| actin, putative [Entamoeba histolytica KU27]_x0001_gi|459659862|gb|EMH75380.1| actin, p	1	2	1	1	1	2	1	2	1	1	1	2	1	2	84.789	763	763	7.7727e-05	1.2	1.2	1.2	2.1	1.2	2.1	1746800	1786100	1178600	5816200	6647100	3977800	1000	1000	1000	5234910001000	1000	6767210001000	1.91025e-10	1	1.47771e-10	0	0	0	1	1	2
gi|67469264	gi|67469264	>gi|67469264|ref|XP_650613.1| myo-inositol monophosphatase [Entamoeba histolytica HM-1:IMSS]_x0001_gi|56467257|gb|EAL45227.1| myo-inositol monophosphatase, putative [Entamoeba histolytica HM-1:IMSS]_x0001_gi|449704961|gb|EMD45111.1| myoinositol monophosphatase, putati	1	3	1	3	1	3	3	3	1	3	1	3	3	3	32.945	295	295	4.5525e-11	4.1	8.1	4.1	8.1	8.1	8.1	712250	2374200	960410	5557500	3464500	3626700	1000	4191510001000	1000	5565210001000	4453210001000	6163210001000	1.79688e-10	0.941233	1.62253e-10	1	1	1	3	2	2
gi|34303890;gi|167388727;gi|449709845;gi|183233581;gi|449706921;gi|449705869;gi|472463478	gi|34303890;gi|167388727;gi|449709845;gi|183233581;gi|449706921;gi|449705869;gi|472463478	>gi|34303890|dbj|BAC82420.1| hypothetical protein [Entamoeba histolytica];>gi|167388727|ref|XP_001738674.1| myosin light chain kinase [Entamoeba dispar SAW760]_x0001_gi|183231744|ref|XP_653850.2| protein kinase [Entamoeba histolytica HM-1:IMSS]_x0001_gi|165897984|gb|E	7	2	1	2	1	2	2	2	1	2	1	2	2	2	30.31	270	270;272;413;413;51;94;356	0.00019537	3.3	6.7	3.3	6.7	6.7	6.7	552470	2459400	723390	2449700	3594500	3618200	1000	5100012210001000	1000	2511000610001000	4584310001000	5481110001000	3.98248e-13	1112.49	1.82445e-10	0	0	0	2	0	2
gi|67484632	gi|67484632	>gi|67484632|ref|XP_657536.1| hypothetical protein [Entamoeba histolytica HM-1:IMSS]_x0001_gi|56474794|gb|EAL52151.1| hypothetical protein, conserved [Entamoeba histolytica HM-1:IMSS]_x0001_gi|449710804|gb|EMD49811.1| transmembrane protein, putative [Entamoeba histoly	1	2	1	2	2	2	1	2	1	2	2	2	1	2	30.772	273	273	1.6383e-06	3.7	8.1	8.1	8.1	3.7	8.1	923150	1740200	1866900	4013400	1462000	3438800	1000	1000	1000	4100066810001000	1000	5294210001000	2.43898e-13	1	1.88886e-10	0	0	0	1	1	1
gi|67481269	gi|67481269	>gi|67481269|ref|XP_655984.1| ubiquitin-like protein [Entamoeba histolytica HM-1:IMSS]_x0001_gi|56473156|gb|EAL50599.1| ubiquitin-like protein [Entamoeba histolytica HM-1:IMSS]_x0001_gi|407033742|gb|EKE36975.1| ubiquitin family protein [Entamoeba nuttalli P19]_x0001_gi|4497	1	2	0	1	1	2	2	2	0	1	1	2	2	2	12.595	114	114	2.8009e-07	0	10.5	10.5	18.4	18.4	18.4	0	938420	1682000	5207100	3376200	3444500	1000	1000	1000	5310006110001000	4365510001000	4969110001000	1.88324e-13	2.29068e-10	2.01243e-10	0	1	1	2	1	1
gi|67480469;gi|449703091	gi|67480469;gi|449703091	>gi|67480469|ref|XP_655584.1| hypothetical protein [Entamoeba histolytica HM-1:IMSS]_x0001_gi|56472734|gb|EAL50198.1| hypothetical protein EHI_179830 [Entamoeba histolytica HM-1:IMSS]_x0001_gi|459656263|gb|EMH72645.1| hypothetical protein EHI8A_009820 [Entamoeba histo	2	3	2	2	1	3	3	3	2	2	1	3	3	3	69.031	630	630;630	2.6915e-07	3	3.7	1.4	5.2	5.2	5.2	1977100	899360	962570	4527600	3610100	3908500	4571110001000	3945110001000	1000	3764100010001000	3852510001000	4963110001000	0.0012144	1.02404	2.01487e-10	1	1	0	3	2	1
gi|459657264;gi|67481017	gi|459657264;gi|67481017	>gi|459657264|gb|EMH73411.1| proteasome subunit beta type 3, putative [Entamoeba histolytica HM-1:IMSS-B];>gi|67481017|ref|XP_655858.1| proteasome beta subunit [Entamoeba histolytica HM-1:IMSS]_x0001_gi|56473029|gb|EAL50477.1| proteasome beta subunit, putative [	2	2	1	2	2	2	2	2	1	2	2	2	2	2	21.227	190	190;205	5.2096e-05	5.3	10.5	10.5	10.5	10.5	10.5	1170800	2116600	1023300	4230300	3092800	3100500	1000	1000	1000	1000	3677810001000	4878610001000	1	2.71901e-10	2.04976e-10	1	0	0	0	1	1
gi|449709031;gi|67476244;gi|67465041	gi|449709031;gi|67476244;gi|67465041	>gi|449709031|gb|EMD48378.1| proteasome alpha subunit, putative, partial [Entamoeba histolytica KU27];>gi|67476244|ref|XP_653725.1| proteasome alpha subunit [Entamoeba histolytica HM-1:IMSS]_x0001_gi|56470703|gb|EAL48337.1| proteasome alpha subunit, putative [En	3	2	0	0	1	2	2	2	0	0	1	2	2	2	8.8961	77	77;245;245	4.1603e-05	0	0	13	24.7	24.7	24.7	0	0	552270	2187300	1537400	3387200	1000	1000	1000	2248510001000	2631000110001000	4432810001000	4.44739e-10	3.80084e-13	2.25591e-10	0	0	0	2	1	1
gi|472460196;gi|183230614;gi|103484588;gi|449704287	gi|472460196;gi|183230614;gi|103484588;gi|449704287	>gi|472460196|gb|EMS13853.1| AP-1 complex subunit gamma-1, putative [Entamoeba histolytica HM-3:IMSS];>gi|183230614|ref|XP_650052.2| gamma-adaptin [Entamoeba histolytica HM-1:IMSS]_x0001_gi|169802820|gb|EAL44666.2| gamma-adaptin, putative [Entamoeba histolytica	4	2	1	2	1	2	2	2	1	2	1	2	2	2	83.789	751	751;837;837;987	2.9788e-08	1.2	2.8	1.2	2.8	2.8	2.8	531290	2006700	665960	3186700	4429600	3469000	1000	4556710001000	1000	3441610001000	5756110001000	4395310001000	2.90562e-10	0.79163	2.27515e-10	0	2	0	1	2	1
gi|67474674	gi|67474674	>gi|67474674|ref|XP_653086.1| proteasome alpha subunit [Entamoeba histolytica HM-1:IMSS]_x0001_gi|56470008|gb|EAL47700.1| proteasome alpha subunit, putative [Entamoeba histolytica HM-1:IMSS]_x0001_gi|449706470|gb|EMD46308.1| proteasome alpha subunit, putative [Entamoe	1	2	0	1	1	2	2	2	0	1	1	2	2	2	28.119	249	249	1.7085e-08	0	4.8	4.8	9.6	9.6	9.6	0	456660	0	3765400	3551300	3170200	1000	1000	1000	3965100010001000	4721310001000	4297710001000	2.522e-13	2.11806e-10	2.32682e-10	0	0	0	1	2	1
gi|67477487;gi|472464782	gi|67477487;gi|472464782	>gi|67477487|ref|XP_654206.1| hypothetical protein [Entamoeba histolytica HM-1:IMSS]_x0001_gi|56471231|gb|EAL48817.1| hypothetical protein EHI_140680 [Entamoeba histolytica HM-1:IMSS]_x0001_gi|449702283|gb|EMD42952.1| Hypothetical protein EHI5A_025900 [Entamoeba histo	2	2	1	2	2	2	1	2	1	2	2	2	1	2	75.185	650	650;692	9.5268e-07	1.7	3.7	3.7	3.7	1.7	3.7	1598800	1612400	2274400	3604900	1553400	2774300	1000	1000	1000	3639510001000	1000	4279710001000	2.74762e-10	1	2.33661e-10	0	0	1	1	0	1
gi|183234375;gi|472462881	gi|183234375	>gi|183234375|ref|XP_001914010.1| hypothetical protein [Entamoeba histolytica HM-1:IMSS]_x0001_gi|169801124|gb|EDS89215.1| hypothetical protein EHI_185450 [Entamoeba histolytica HM-1:IMSS]	2	2	2	1	1	2	2	2	2	1	1	2	2	2	93.838	861	861;108	3.0433e-38	9.8	8.6	7.5	11.6	10.6	10.6	1783900	957370	1506400	9270100	2169900	3389100	3666910001000	1000	1000	1.10001e+22	3100067910001000	4186710001000	3.33352e-10	3.22574e-13	2.38851e-10	1	1	1	2	1	1
gi|8439575;gi|67469879	gi|8439575;gi|67469879	>gi|8439575|gb|AAF74998.1| cdc48-like protein [Entamoeba histolytica];>gi|67469879|ref|XP_650911.1| cdc48-like protein [Entamoeba histolytica HM-1:IMSS]_x0001_gi|56467577|gb|EAL45523.1| cdc48-like protein, putative [Entamoeba histolytica HM-1:IMSS]_x0001_gi|449707591|	2	3	1	2	1	3	3	3	1	2	1	3	3	3	86.332	772	772;772	5.0258e-14	2.6	2.8	2.6	6.2	6.2	6.2	281970	2200500	1291500	6737200	3505200	1260600	1000	3524210001000	1000	5719510001000	3441000210001000	3774610001000	1.7484e-10	0.00102418	2.64928e-10	0	1	1	3	1	1
gi|183233853	gi|183233853	>gi|183233853|ref|XP_651409.2| hypothetical protein [Entamoeba histolytica HM-1:IMSS]_x0001_gi|169801375|gb|EAL46023.2| hypothetical protein EHI_054170 [Entamoeba histolytica HM-1:IMSS]_x0001_gi|449709619|gb|EMD48851.1| Hypothetical protein EHI5A_040770 [Entamoeba his	1	2	2	1	0	2	2	2	2	1	0	2	2	2	63.629	555	555	5.8418e-05	3.8	1.8	0	3.8	3.8	3.8	1738200	732040	0	3372900	2259200	2123400	3100027710001000	1000	1000	3125110001000	2810004810001000	3471610001000	991.974	3.55871e-13	2.88051e-10	0	0	0	1	0	2
gi|459660179;gi|67481515	gi|459660179;gi|67481515	>gi|459660179|gb|EMH75622.1| hypothetical protein EHI8A_081950 [Entamoeba histolytica HM-1:IMSS-B];>gi|67481515|ref|XP_656107.1| hypothetical protein [Entamoeba histolytica HM-1:IMSS]_x0001_gi|56473289|gb|EAL50723.1| hypothetical protein EHI_112800 [Entamoeba hi	2	2	1	1	2	2	2	2	1	1	2	2	2	2	17.96	159	159;164	0.00058751	7.5	7.5	11.9	11.9	11.9	11.9	264470	152380	909950	2965400	2157900	2052300	1000	1000	1000	2910007210001000	1000	3249710001000	3.43642e-13	1	3.0772e-10	0	0	0	1	0	1
gi|67481297	gi|67481297	>gi|67481297|ref|XP_655998.1| hypothetical protein [Entamoeba histolytica HM-1:IMSS]_x0001_gi|56473170|gb|EAL50613.1| hypothetical protein EHI_169940 [Entamoeba histolytica HM-1:IMSS]_x0001_gi|449703177|gb|EMD43671.1| Hypothetical protein EHI5A_016920 [Entamoeba histo	1	2	2	1	2	2	1	2	2	1	2	2	1	2	138.48	1221	1221	6.4971e-05	1.6	0.9	1.6	1.6	0.9	1.6	1451900	313650	786780	2183900	646140	2091800	3344110001000	1000	1000	2331000210001000	1000	2875610001000	0.00143462	1	3.47752e-10	1	1	0	1	0	1
gi|459662605;gi|183232104;gi|472458132;gi|449706444	gi|459662605;gi|183232104;gi|472458132;gi|449706444	>gi|459662605|gb|EMH77474.1| hypothetical protein EHI8A_185490 [Entamoeba histolytica HM-1:IMSS-B]_x0001_gi|480527275|gb|ENY65686.1| hypothetical protein EHI7A_169330 [Entamoeba histolytica HM-1:IMSS-A];>gi|183232104|ref|XP_654493.2| hypothetical protein [Entamo	4	2	1	2	0	2	1	2	1	2	0	2	1	2	62.09	526	526;526;92;289	4.0647e-06	1.9	3.8	0	3.8	1.9	3.8	413620	1875300	0	2685300	926020	1768600	1000	3596910001000	1000	2997210001000	1000	2784310001000	3.33644e-10	3596910001	3.59155e-10	0	0	0	0	0	2
gi|67471087	gi|67471087	>gi|67471087|ref|XP_651499.1| hypothetical protein [Entamoeba histolytica HM-1:IMSS]_x0001_gi|56468240|gb|EAL46111.1| hypothetical protein EHI_178080 [Entamoeba histolytica HM-1:IMSS]_x0001_gi|449709976|gb|EMD49135.1| alpha-actinin, putative [Entamoeba histolytica KU2	1	2	1	1	1	2	2	2	1	1	1	2	2	2	44.639	387	387	4.9486e-08	3.1	2.8	3.1	5.9	5.9	5.9	909320	1851400	901350	2696400	4015200	2497100	1000	1000	1000	2268210001000	3877510001000	2723310001000	4.40876e-10	2.57897e-10	3.672e-10	1	0	0	1	2	1
gi|67483055	gi|67483055	>gi|67483055|ref|XP_656820.1| Rab family GTPase [Entamoeba histolytica HM-1:IMSS]_x0001_gi|50978604|dbj|BAD34969.1| EhRab7B protein [Entamoeba histolytica]_x0001_gi|56474045|gb|EAL51436.1| Rab family GTPase [Entamoeba histolytica HM-1:IMSS]_x0001_gi|407044644|gb|EKE42730.1|	1	2	1	2	1	1	2	2	1	2	1	1	2	2	23.141	207	207	1.6833e-08	4.8	15	10.1	10.1	15	15	743370	1315400	634670	736390	2651500	1700600	1000	1000	1000	1000	3272610001000	2573910001000	1	3.05567e-10	3.88514e-10	0	0	0	1	1	1
gi|183231631;gi|67465453;gi|511093713;gi|511088389;gi|511087732;gi|511087198;gi|511086270;gi|511084891;gi|511084542;gi|511088639;gi|183233913;gi|449703636;gi|449703142;gi|449707481	gi|183231631;gi|67465453;gi|511093713;gi|511088389;gi|511087732;gi|511087198;gi|511086270;gi|511084891;gi|511084542;gi|511088639;gi|183233913	>gi|183231631|ref|XP_001913602.1| 40S ribosomal protein S4 [Entamoeba histolytica HM-1:IMSS]_x0001_gi|169802405|gb|EDS89621.1| 40S ribosomal protein S4, putative [Entamoeba histolytica HM-1:IMSS];>gi|67465453|ref|XP_648911.1| 40S ribosomal protein S4 [Entamoeba	14	8	6	7	6	8	7	7	6	7	6	8	7	7	35.761	318	318;326;326;326;326;326;326;326;326;326;197;119;106;112	8.4139e-37	19.8	22	18.2	26.1	22	22.3	30310000	42294000	29135000	74895000	80019000	68024000	7.11001e+19	7.98751e+16	5.92771e+16	7.49141e+16	1.10001e+26	1.10007e+26	949.088	7.26131e-10	5.38847e-10	2	3	3	5	10	4
gi|67481643	gi|67481643	>gi|67481643|ref|XP_656171.1| hypothetical protein [Entamoeba histolytica HM-1:IMSS]_x0001_gi|56473355|gb|EAL50785.1| hypothetical protein EHI_185260 [Entamoeba histolytica HM-1:IMSS]_x0001_gi|449707901|gb|EMD47470.1| Hypothetical protein EHI5A_198030 [Entamoeba histo	1	2	1	0	0	2	1	2	1	0	0	2	1	2	81.936	713	713	0.00021015	1.4	0	0	2.8	1.4	2.8	325600	0	0	2244000	723480	1184100	1000	1000	1000	2273110001000	1000	1812210001000	4.39926e-10	1	5.51812e-10	0	0	0	2	0	1
gi|67473021	gi|67473021	>gi|67473021|ref|XP_652298.1| Rab family GTPase [Entamoeba histolytica HM-1:IMSS]_x0001_gi|56469126|gb|EAL46912.1| Rab family GTPase [Entamoeba histolytica HM-1:IMSS]_x0001_gi|56790090|dbj|BAD82841.1| small GTPase EhRabK1 [Entamoeba histolytica]_x0001_gi|449706379|gb|EMD462	1	3	2	3	3	3	3	3	2	3	3	3	3	3	24.495	212	212	3.3422e-08	9.4	14.2	14.2	14.2	14.2	14.2	2955700	4536200	3567800	12273000	8892000	8049800	8.41001e+18	9914110001000	7357410001000	1.10008e+19	1.10005e+19	1.21e+22	0.76449	9.01245e-07	6.0805e-10	1	2	1	2	2	2
gi|67472614;gi|511087336;gi|511083899;gi|449709959;gi|511085839;gi|21309663;gi|449703328;gi|472458019;gi|183237136	gi|67472614;gi|511087336;gi|511083899;gi|449709959;gi|511085839;gi|21309663;gi|449703328	>gi|67472614|ref|XP_652099.1| 60S ribosomal protein L10 [Entamoeba histolytica HM-1:IMSS]_x0001_gi|67473511|ref|XP_652518.1| ribosomal protein L10 [Entamoeba histolytica HM-1:IMSS]_x0001_gi|167379745|ref|XP_001735264.1| 60S ribosomal protein L10-1 [Entamoeba dispar SA	9	10	10	10	10	9	9	7	10	10	10	9	9	7	23.784	210	210;210;210;135;210;210;159;56;210	3.8985e-33	31	31	31	27.1	27.1	21.9	65814000	62502000	49101000	115350000	99761000	62895000	1.22691e+20	1.21531e+20	9.88371e+16	1.10007e+23	1.28451e+20	1.10007e+26	0.0011153	0.946127	8.98461e-10	9	8	6	6	7	6
gi|67481663	gi|67481663	>gi|67481663|ref|XP_656181.1| Gal/GalNAc lectin heavy subunit [Entamoeba histolytica HM-1:IMSS]_x0001_gi|56473368|gb|EAL50797.1| Gal/GalNAc lectin heavy subunit [Entamoeba histolytica HM-1:IMSS]	1	15	9	11	6	14	12	13	0	0	0	0	0	0	144.33	1286	1286	3.332e-239	21.2	25.3	19.6	29.1	28.1	28.3	27939000	33036000	15976000	108600000	55805000	70736000	6.18431e+16	5.87961e+16	5.12711e+16	9.10002e+19	8.42931e+16	1.10003e+23	0.000679593	0.69752	4.66089e-07	4	5	4	13	9	9
gi|67463084	gi|67463084	>gi|67463084|ref|XP_648199.1| coatomer protein gamma subunit [Entamoeba histolytica HM-1:IMSS]_x0001_gi|56464240|gb|EAL42814.1| coatomer protein gamma subunit, putative [Entamoeba histolytica HM-1:IMSS]_x0001_gi|103484564|dbj|BAE94773.1| gamma1-COP [Entamoeba histolyt	1	5	3	4	5	5	5	4	3	4	5	5	5	4	95.402	844	844	8.7715e-13	3.6	5.5	7.7	7.7	7.7	5.8	3071500	4229700	4670800	12698000	9086300	7622700	8334210001000	9745310001000	6813910001000	1.27841e+16	9110003110001000	1.411e+19	0.00065192	0.00106974	4.82913e-07	0	0	2	3	3	1
gi|67473733	gi|67473733	>gi|67473733|ref|XP_652616.1| acyl-coA synthetase [Entamoeba histolytica HM-1:IMSS]_x0001_gi|56469484|gb|EAL47230.1| acyl-coA synthetase, putative [Entamoeba histolytica HM-1:IMSS]_x0001_gi|449709062|gb|EMD48404.1| 4-coumarate-CoA ligase, putative [Entamoeba histolyti	1	4	3	4	3	4	3	4	3	4	3	4	3	4	114.57	1014	1014	1.2319e-24	3.7	5.4	4.4	4.7	5.4	5.4	6882400	5901800	4244300	13435000	8669200	9266700	8942610001000	1.10009e+19	7971110001000	1.25651e+16	1.28141e+16	1.5741e+19	0.000711702	858.499	5.06392e-07	1	1	0	2	2	3
gi|67480635;gi|472465229;gi|23305905;gi|459663444;gi|183233175	gi|67480635;gi|472465229;gi|23305905;gi|459663444	>gi|67480635|ref|XP_655667.1| glycogen phosphorylase [Entamoeba histolytica HM-1:IMSS]_x0001_gi|56472827|gb|EAL50285.1| glycogen phosphorylase, putative [Entamoeba histolytica HM-1:IMSS]_x0001_gi|449709184|gb|EMD48495.1| glycogen phosphorylase, putative [Entamoeba his	5	12	9	10	11	11	11	10	9	10	11	11	11	10	101.8	884	884;908;869;641;444	1.9405e-48	12.7	14	14.5	14	14	12.7	42752000	44587000	33183000	121390000	109060000	83877000	9.92611e+16	9.44221e+16	6.73561e+16	1.25211e+20	1.15541e+20	1.241e+23	0.000792751	0.000817217	5.42757e-07	9	6	8	13	8	10
gi|67468662;gi|449704403	gi|67468662;gi|449704403	>gi|67468662|ref|XP_650359.1| leucine rich repeat / protein phosphatase 2C domain containing protein [Entamoeba histolytica HM-1:IMSS]_x0001_gi|56466974|gb|EAL44972.1| leucine rich repeat / protein phosphatase 2C domain containing protein [Entamoeba histolytica	2	5	4	2	3	4	2	4	4	2	3	4	2	4	96.245	861	861;861	1.8001e-11	4.8	2.3	3.6	4.6	2.3	4.8	5695600	2267600	3430000	11464000	4157300	9908900	9656210001000	7267310001000	6711910001000	1.15121e+16	8931810001000	1.21001e+19	0.000838788	0.813644	5.54701e-07	3	1	2	4	3	4
gi|67472751;gi|472457185	gi|67472751;gi|472457185	>gi|67472751|ref|XP_652163.1| aminoacyl-histidine dipeptidase [Entamoeba histolytica HM-1:IMSS]_x0001_gi|56468980|gb|EAL46777.1| aminoacyl-histidine dipeptidase, putative [Entamoeba histolytica HM-1:IMSS]_x0001_gi|449706738|gb|EMD46521.1| aminoacylhistidine dipeptidas	2	5	3	2	3	5	4	4	3	2	3	5	4	4	56.307	505	505;505	4.6215e-12	5.5	3.4	5.7	11.1	9.3	7.9	9454400	4792200	4483900	14536000	6682200	11083000	1.4381e+19	1.17741e+16	8412510001000	1.10009e+22	1.33311e+16	1.461e+19	0.00130726	0.883205	5.75805e-07	3	3	3	4	2	3
gi|67475450;gi|67467996;gi|511085589;gi|401160;gi|449704023;gi|449710668;gi|449703938;gi|449710175	gi|67475450;gi|67467996;gi|511085589;gi|401160;gi|449704023;gi|449710668	>gi|67475450|ref|XP_653419.1| tubulin alpha chain [Entamoeba histolytica HM-1:IMSS]_x0001_gi|56470365|gb|EAL48031.1| tubulin alpha chain, putative [Entamoeba histolytica HM-1:IMSS];>gi|67467996|ref|XP_650067.1| tubulin alpha chain [Entamoeba histolytica HM-1:IMS	8	3	2	2	2	2	2	3	2	2	2	2	2	3	50.259	455	455;455;455;455;225;240;133;149	9.1154e-08	4.2	4.2	4.2	4.2	4.2	6.4	3839800	4572700	3203700	10725000	6271700	7336200	8391510001000	9737910001000	6441710001000	1.12271e+16	7881410001000	1.10007e+19	0.000747433	1.23555	5.85575e-07	2	1	2	2	2	3
gi|67469409;gi|459662218	gi|67469409;gi|459662218	>gi|67469409|ref|XP_650683.1| vacuolar ATP synthase subunit C [Entamoeba histolytica HM-1:IMSS]_x0001_gi|56467332|gb|EAL45296.1| vacuolar ATP synthase subunit C, putative [Entamoeba histolytica HM-1:IMSS]_x0001_gi|449708460|gb|EMD47916.1| vacuolar ATP synthase subunit	2	4	1	3	3	4	3	3	1	3	3	4	3	3	44.088	378	378;616	9.0919e-09	2.6	7.9	7.9	10.1	7.9	7.9	1226600	2756000	3172900	11606000	5160800	5386800	1000	5685810001000	6569710001000	8444910001000	7.31e+18	1.10007e+19	1.18415e-10	7.77812e-07	5.97207e-07	1	0	0	1	1	2
gi|67472180;gi|511087069	gi|67472180;gi|511087069	>gi|67472180|ref|XP_651950.1| 3(2),5-bisphosphate nucleotidase [Entamoeba histolytica HM-1:IMSS]_x0001_gi|56468744|gb|EAL46563.1| 3(2),5-bisphosphate nucleotidase, putative [Entamoeba histolytica HM-1:IMSS]_x0001_gi|449705042|gb|EMD45175.1| 3(2),5bisphosphate	2	10	8	9	10	9	9	8	8	9	10	9	9	8	35.038	317	317;317	5.8371e-76	25.6	30.9	30.9	30.9	30.9	25.6	39874000	55608000	32388000	113430000	68260000	70700000	8.54371e+16	1.11331e+20	6.94681e+16	1.10002e+26	9.55361e+16	1.10007e+23	7.76686e-10	1165.33	6.31489e-07	4	8	8	8	8	9
gi|67482591	gi|67482591	>gi|67482591|ref|XP_656616.1| hypothetical protein [Entamoeba histolytica HM-1:IMSS]_x0001_gi|56473828|gb|EAL51230.1| hypothetical protein, conserved [Entamoeba histolytica HM-1:IMSS]_x0001_gi|407044854|gb|EKE42864.1| translationally-controlled tumor protein [Entamoeb	1	6	5	6	6	5	6	5	5	6	6	5	6	5	19.05	170	170	1.2521e-15	21.8	31.8	31.8	27.1	31.8	21.8	26255000	43352000	38044000	52042000	30884000	68865000	6.69771e+16	6.51001e+19	7.23321e+16	7.21e+19	4.61131e+16	1.10002e+23	0.000928947	1411.75	6.57554e-07	2	1	6	3	2	2
gi|67476164;gi|511086822;gi|511084756;gi|67478598;gi|511087945;gi|511087283;gi|511085923;gi|511085390;gi|511085083;gi|511084588;gi|511087463;gi|511087071;gi|459662665;gi|480527162	gi|67476164;gi|511086822;gi|511084756;gi|67478598;gi|511087945;gi|511087283;gi|511085923;gi|511085390;gi|511085083;gi|511084588;gi|511087463;gi|511087071	>gi|67476164|ref|XP_653685.1| hypothetical protein [Entamoeba histolytica HM-1:IMSS]_x0001_gi|56470660|gb|EAL48297.1| hypothetical protein EHI_188170 [Entamoeba histolytica HM-1:IMSS]_x0001_gi|449710111|gb|EMD49246.1| Hypothetical protein EHI5A_003460 [Entamoeba histo	14	3	3	3	2	2	3	3	3	3	2	2	3	3	35.523	302	302;302;302;342;342;342;342;342;342;342;342;342;118;130	8.2493e-06	8.3	8.3	5.3	5.6	8.3	8.3	4140500	2855200	3397000	11190000	7212000	9460200	1000	4642710001000	8415410001000	1.5511e+19	6493210001000	1.2741e+19	6.44704e-17	0.71501	6.60498e-07	0	1	1	1	1	1
gi|67472248	gi|67472248	>gi|67472248|ref|XP_651984.1| HEAT repeat domain containing protein [Entamoeba histolytica HM-1:IMSS]_x0001_gi|56468785|gb|EAL46598.1| HEAT repeat domain containing protein [Entamoeba histolytica HM-1:IMSS]_x0001_gi|449708260|gb|EMD47752.1| HEAT repeat domain containi	1	3	2	2	2	3	2	2	2	2	2	3	2	2	237.81	2075	2075	1.8064e-06	0.9	0.9	0.9	1.5	0.9	0.9	1400900	1554700	1198700	4950900	2845900	2636100	3182410001000	3861000510001000	2753910001000	3537100010001000	3871210001000	4.10009e+18	0.000899723	997.363	6.7167e-07	0	1	1	3	2	1
gi|472460259;gi|67475324;gi|183229763;gi|449702027;gi|183229777;gi|449705285	gi|472460259;gi|67475324;gi|183229763;gi|449702027;gi|183229777;gi|449705285	>gi|472460259|gb|EMS13900.1| ephrin type-a receptor 4a, putative, partial [Entamoeba histolytica HM-3:IMSS];>gi|67475324|ref|XP_653356.1| protein kinase [Entamoeba histolytica HM-1:IMSS]_x0001_gi|56470299|gb|EAL47970.1| protein kinase, putative [Entamoeba histol	6	5	4	2	4	4	4	4	4	2	4	4	4	4	42.755	376	376;402;325;198;236;236	3.1557e-25	11.7	4.8	10.4	10.4	10.9	10.9	5213800	2193400	5735100	16725000	9295500	13934000	1.31321e+16	1.10005e+19	9992310001000	1.38371e+16	1.10009e+22	1.471e+19	0.94905	0.000999967	6.79287e-07	2	1	1	2	1	2
gi|67465295;gi|511088256;gi|511085744;gi|511084706;gi|511084409;gi|472463656;gi|511088445;gi|183236687;gi|183236788;gi|449707996;gi|183236217;gi|183233375;gi|183237415;gi|67466353;gi|183234214;gi|67472238;gi|67462587;gi|67465085;gi|183236714;gi|67470508	gi|67465295;gi|511088256;gi|511085744;gi|511084706;gi|511084409;gi|472463656;gi|511088445	>gi|67465295|ref|XP_648832.1| hypothetical protein [Entamoeba histolytica HM-1:IMSS]_x0001_gi|56465119|gb|EAL43448.1| leucine rich repeat protein, BspA family [Entamoeba histolytica HM-1:IMSS]_x0001_gi|511083740|dbj|BAN37789.1| leucine rich repeat protein, BspA family	20	3	1	3	2	3	3	3	1	3	2	3	3	3	38.565	335	335;335;335;335;335;296;335;169;175;199;233;253;259;283;308;355;405;448;452;492	5.2954e-07	2.7	8.4	4.8	8.4	8.4	8.4	1346900	4000300	2828200	11307000	9112300	7819900	1000	8424210001000	7615510001000	1.11831e+16	1.10008e+19	1.10008e+19	8.94206e-14	7.65781e-07	6.92267e-07	1	0	0	3	0	1
gi|183234844	gi|183234844	>gi|183234844|ref|XP_654314.2| hemolysin-3 [Entamoeba histolytica HM-1:IMSS]_x0001_gi|169800878|gb|EAL48928.2| hemolysin-3, putative [Entamoeba histolytica HM-1:IMSS]_x0001_gi|449707939|gb|EMD47497.1| hemolysin, putative [Entamoeba histolytica KU27]_x0001_gi|511088031|dbj|B	1	4	4	4	4	3	4	3	4	4	4	3	4	3	32.14	277	277	2.122e-20	11.2	11.2	11.2	7.6	11.2	7.6	45751000	45310000	34465000	116430000	78817000	65640000	8.83811e+16	9.62741e+16	7.67421e+16	1.21e+26	9.52661e+16	1.10003e+23	7.30421e-10	1.01058	6.97639e-07	5	5	6	8	6	5
gi|67475812	gi|67475812	>gi|67475812|ref|XP_653563.1| vacuolar proton ATPase subunit [Entamoeba histolytica HM-1:IMSS]_x0001_gi|56470530|gb|EAL48176.1| vacuolar proton ATPase subunit, putative [Entamoeba histolytica HM-1:IMSS]_x0001_gi|449708701|gb|EMD48111.1| vacuolar ATP synthase subunit A	1	6	5	6	6	6	5	6	5	6	6	6	5	6	92.694	803	803	4.9202e-38	7.2	8.7	8.7	8.7	7.1	8.7	7656200	6488900	5938100	30476000	16221000	12550000	1.71481e+16	1.71311e+16	1.48611e+16	2.10004e+19	1.52731e+16	2.10003e+22	0.000816559	1.12165	7.07661e-07	4	3	2	5	4	4
gi|67468810;gi|67477084;gi|449708466;gi|449707847;gi|449706960;gi|472461580;gi|472457484;gi|449706493;gi|449702762;gi|3914898	gi|67468810;gi|67477084;gi|449708466;gi|449707847;gi|449706960	>gi|67468810|ref|XP_650402.1| 40S ribosomal protein S5 [Entamoeba histolytica HM-1:IMSS]_x0001_gi|67473874|ref|XP_652686.1| 40S ribosomal protein S5 [Entamoeba histolytica HM-1:IMSS]_x0001_gi|56467024|gb|EAL45016.1| 40S ribosomal protein S5, putative [Entamoeba histol	10	4	3	3	4	4	4	4	3	3	4	4	4	4	22.922	205	205;206;110;129;153;49;51;102;112;148	1.813e-10	9.3	8.8	13.2	13.2	13.2	13.2	17036000	9282100	8263800	43028000	19805000	20148000	4.14661e+16	2.27631e+16	2.21721e+16	3.41951e+16	2.10006e+19	3.10006e+22	1.21263	0.00108393	7.15215e-07	2	1	2	2	0	1
gi|103484576;gi|183231626	gi|103484576;gi|183231626	>gi|103484576|dbj|BAE94779.1| alpha2-COP [Entamoeba histolytica];>gi|183231626|ref|XP_656051.2| coatomer alpha subunit [Entamoeba histolytica HM-1:IMSS]_x0001_gi|169802403|gb|EAL50667.2| coatomer alpha subunit, putative [Entamoeba histolytica HM-1:IMSS]_x0001_gi|44970	2	7	4	5	4	7	5	5	4	5	4	7	5	5	96.771	860	860;866	2.9254e-18	4.9	6.4	5	8.7	5.9	6.4	3918500	4972700	4756900	15239000	8677400	10481000	1.10002e+19	8882310001000	1.15121e+16	1.3631e+19	1.16641e+16	1.51e+22	0.807001	0.000761508	7.6239e-07	2	1	1	3	3	4
gi|183231950;gi|183233011;gi|67474210;gi|511084393	gi|183231950;gi|183233011;gi|67474210;gi|511084393	>gi|183231950|ref|XP_001913644.1| S-adenosylmethionine synthetase [Entamoeba histolytica HM-1:IMSS]_x0001_gi|169802261|gb|EDS89580.1| S-adenosylmethionine synthetase, putative [Entamoeba histolytica HM-1:IMSS];>gi|183233011|ref|XP_001913790.1| S-adenosylmethioni	4	3	3	3	3	3	3	2	3	3	3	3	3	2	41.525	377	377;386;397;397	3.8874e-07	7.7	7.7	7.7	7.7	7.7	4.8	2606900	4991400	4660400	16493000	8621400	6785400	8946610001000	9837110001000	9354610001000	1.28991e+16	1.10003e+19	1.21e+19	0.000693584	8.94255e-07	7.73107e-07	1	0	2	2	1	1
gi|67477346;gi|472457500	gi|67477346;gi|472457500	>gi|67477346|ref|XP_654164.1| hypothetical protein [Entamoeba histolytica HM-1:IMSS]_x0001_gi|56471185|gb|EAL48775.1| hypothetical protein EHI_068510 [Entamoeba histolytica HM-1:IMSS]_x0001_gi|449708039|gb|EMD47574.1| Hypothetical protein EHI5A_049440 [Entamoeba histo	2	12	9	10	11	10	10	9	9	10	11	10	10	9	82.506	744	744;744	8.9332e-63	12.8	14.8	16.3	16	16.5	13	41865000	72662000	33513000	145950000	101970000	77363000	9.4681e+19	1.10001e+26	9.37241e+16	1.31291e+20	1.10009e+29	1.21e+23	0.721154	0.000999926	7.74578e-07	10	10	12	11	13	11
gi|67482009;gi|449707127	gi|67482009;gi|449707127	>gi|67482009|ref|XP_656354.1| long-chain-fatty-acid--CoA ligase [Entamoeba histolytica HM-1:IMSS]_x0001_gi|56473552|gb|EAL50971.1| long-chain-fatty-acid--CoA ligase, putative [Entamoeba histolytica HM-1:IMSS]_x0001_gi|459662860|gb|EMH77666.1| long-chain-fatty-acid--Co	2	3	3	3	3	3	3	3	3	3	3	3	3	3	74.945	658	658;658	5.1685e-09	4.4	4.4	6.2	4.4	4.4	4.4	4264600	5117200	4395100	12877000	8393200	6867800	8697110001000	9541410001000	9548210001000	1.27271e+16	1.10003e+19	1.21e+19	0.000683354	8.67374e-07	7.89106e-07	0	1	1	3	2	2
gi|67478368	gi|67478368	>gi|67478368|ref|XP_654586.1| hypothetical protein [Entamoeba histolytica HM-1:IMSS]_x0001_gi|56471647|gb|EAL49200.1| hypothetical protein EHI_020350 [Entamoeba histolytica HM-1:IMSS]_x0001_gi|449707240|gb|EMD46938.1| Hypothetical protein EHI5A_130510 [Entamoeba histo	1	6	4	3	6	4	5	3	4	3	6	4	5	3	26.287	225	225	5.1199e-20	21.8	15.1	30.7	21.8	24	15.1	8363500	6790500	10255000	21423000	13777000	11076000	1.85681e+16	1.68941e+16	1.671e+19	2.10002e+19	1.61191e+16	2.10001e+25	0.000884189	1.04808	7.95711e-07	2	1	4	2	3	2
gi|183231695	gi|183231695	>gi|183231695|ref|XP_652750.2| UDP-glucose pyrophosphorylase [Entamoeba histolytica HM-1:IMSS]_x0001_gi|169802367|gb|EAL47364.2| UDP-glucose pyrophosphorylase, putative [Entamoeba histolytica HM-1:IMSS]_x0001_gi|449705550|gb|EMD45573.1| UTPglucose-1-phosphate uridylyl	1	8	6	5	6	7	6	5	6	5	6	7	6	5	53.979	474	474	3.0356e-26	11.2	9.3	10.3	13.3	10.8	9.3	14944000	20604000	11398000	37748000	35821000	21169000	3.31491e+16	3.73481e+16	2.65481e+16	3.71251e+16	3.71e+22	3.31e+22	0.892903	1.00669e-06	8.02057e-07	1	3	3	7	7	4
gi|67483660;gi|67482507;gi|511093671;gi|511088674;gi|511088643;gi|511088439;gi|511088124;gi|511088001;gi|511087621;gi|511087526;gi|511086417;gi|511086330;gi|511086324;gi|511086055;gi|511085935;gi|511085729;gi|511085426;gi|511084847;gi|511084258;gi|511084093;gi|511083832;gi|511083488;gi|511083333;gi|511085752;gi|511087039;gi|511086180;gi|511087834;gi|511084991;gi|511085462;gi|511086225;gi|44970968…	gi|67483660;gi|67482507;gi|511093671;gi|511088674;gi|511088643;gi|511088439;gi|511088124;gi|511088001;gi|511087621;gi|511087526;gi|511086417;gi|511086330;gi|511086324;gi|511086055;gi|511085935;gi|511085729;gi|511085426;gi|511084847;gi|511084258;gi|511084093;gi|511083832;gi|511083488;gi|511083333;gi|511085752;gi|511087039;gi|511086180;gi|511087834;gi|511084991;gi|511085462;gi|511086225	>gi|67483660|ref|XP_657050.1| guanine nucleotide-binding protein subunit beta 2-like 1 [Entamoeba histolytica HM-1:IMSS]_x0001_gi|56474287|gb|EAL51666.1| guanine nucleotide-binding protein subunit beta 2-like 1, putative [Entamoeba histolytica HM-1:IMSS];>gi|674	34	9	9	6	6	8	8	8	7	6	5	6	6	6	34.988	321	321;321;321;321;321;321;321;321;321;321;321;321;321;321;321;321;321;321;321;321;321;321;321;321;321;321;321;323;321;321;141;109;120;123	1.8698e-217	25.9	17.1	18.4	23.7	23.7	23.7	55676000	30259000	21599000	124100000	67268000	78386000	8.59441e+16	7.51001e+19	9.13811e+16	1.10006e+23	8.10001e+22	1.10009e+23	7.81268e-07	0.000927161	8.30671e-07	8	6	6	10	9	10
gi|67472703;gi|183236261	gi|67472703;gi|183236261	>gi|67472703|ref|XP_652140.1| D-3-phosphoglycerate dehydrogenase [Entamoeba histolytica HM-1:IMSS]_x0001_gi|37991664|dbj|BAD00050.1| D-phosphoglycerate dehydrogenase [Entamoeba histolytica]_x0001_gi|56468955|gb|EAL46754.1| D-3-phosphoglycerate dehydrogenase, putative	2	14	9	12	11	13	12	11	9	12	11	13	12	11	33.469	299	299;223	2.0099e-47	30.1	40.1	36.5	40.1	40.1	37.1	34972000	43132000	33117000	89226000	69897000	55847000	8.2111e+19	9.27921e+16	7.26821e+16	8.10001e+22	8.10005e+19	7.71001e+22	0.00101371	0.00114557	9.42698e-07	8	8	8	12	13	10
gi|67469745;gi|183233336;gi|67465311;gi|449709694;gi|183236506;gi|472464881;gi|183233690;gi|472464882;gi|449702891;gi|480522954	gi|67469745;gi|183233336;gi|67465311;gi|449709694;gi|183236506	>gi|67469745|ref|XP_650850.1| transketolase [Entamoeba histolytica HM-1:IMSS]_x0001_gi|56467513|gb|EAL45467.1| transketolase, putative [Entamoeba histolytica HM-1:IMSS];>gi|183233336|ref|XP_001913844.1| transketolase [Entamoeba histolytica HM-1:IMSS]_x0001_gi|16980161	10	10	8	9	8	10	10	8	8	9	8	10	10	8	73.039	661	661;676;502;413;457;185;185;354;119;172	2.1091e-28	12.7	15.1	13.9	15.3	15.3	13.8	22757000	24024000	16149000	75003000	52972000	45610000	5.21871e+16	4.75121e+16	5.59261e+16	6.961e+22	5.75511e+16	5.81001e+22	7.49707e-07	0.825564	9.62582e-07	5	5	5	8	5	6
gi|67481881;gi|9502268	gi|67481881;gi|9502268	>gi|67481881|ref|XP_656290.1| acetyl-CoA synthetase [Entamoeba histolytica HM-1:IMSS]_x0001_gi|56473479|gb|EAL50904.1| acetyl-CoA synthetase, putative [Entamoeba histolytica HM-1:IMSS]_x0001_gi|407041737|gb|EKE40925.1| acetyl coenzyme A synthetase (ADP forming), alpha	2	42	37	39	39	37	39	38	37	39	39	37	39	38	77.478	713	713;713	1.3453e-250	40.3	44	42.5	40.4	47.1	42.9	1156000000	1348100000	1184200000	2857900000	2489100000	1714500000	2.21151e+24	2.72591e+24	2.26621e+24	2.72731e+24	2.91e+30	2.31001e+30	0.810876	9.36739e-07	9.8104e-07	63	68	73	89	92	70
gi|67475314	gi|67475314	>gi|67475314|ref|XP_653351.1| proteasome regulatory subunit [Entamoeba histolytica HM-1:IMSS]_x0001_gi|56470294|gb|EAL47965.1| proteasome regulatory subunit, putative [Entamoeba histolytica HM-1:IMSS]_x0001_gi|449706303|gb|EMD46178.1| 26S proteasome nonATPase regulato	1	2	2	1	2	2	2	2	2	1	2	2	2	2	43.809	377	377	1.7631e-12	6.9	3.2	6.9	6.9	6.9	6.9	2087800	1387000	3162200	10578000	4658400	3410200	4772710001000	1000	6358610001000	1.10009e+19	5614210001000	4.991e+18	4.33846e-07	1.78119e-10	1.27402e-06	2	1	1	2	1	1
gi|472464331;gi|67472829	gi|472464331;gi|67472829	>gi|472464331|gb|EMS17131.1| hypothetical protein KM1_013130 [Entamoeba histolytica HM-3:IMSS];>gi|67472829|ref|XP_652202.1| hypothetical protein [Entamoeba histolytica HM-1:IMSS]_x0001_gi|56469021|gb|EAL46816.1| hypothetical protein EHI_109920 [Entamoeba histol	2	4	2	2	2	4	4	4	2	2	2	4	4	4	51.012	479	479;497	1.5075e-11	4	4	5.2	9.2	9.2	9.2	1654600	2002200	1527400	10598000	7943900	8985100	4242610001000	4778610001000	5266610001000	1.10006e+19	5225810001000	1.41781e+16	3.85672e-07	0.914425	0.000371461	0	0	0	4	2	3
gi|67475859;gi|511087734;gi|511084486	gi|67475859;gi|511087734;gi|511084486	>gi|67475859|ref|XP_653570.1| sulfate adenylyltransferase [Entamoeba histolytica HM-1:IMSS]_x0001_gi|7388231|sp|O76156.1|SAT_ENTHI RecName: Full=Sulfate adenylyltransferase; AltName: Full=ATP-sulfurylase; AltName: Full=Sulfate adenylate transferase; Short=SAT_x0001_gi	3	4	3	2	3	3	2	3	3	2	3	3	2	3	47.927	423	423;423;423	5.1313e-14	5.2	4.7	5.2	7.1	4.7	5.2	8215300	5989700	5270200	12906000	9032200	15299000	1.34771e+16	1.11e+19	9721910001000	1.61e+19	9918610001000	2.57621e+16	0.000837086	1.11911e+06	0.000377373	3	1	2	2	1	2
gi|67469909	gi|67469909	>gi|67469909|ref|XP_650926.1| actin-binding protein, cofilin/tropomyosin family [Entamoeba histolytica HM-1:IMSS]_x0001_gi|56467595|gb|EAL45540.1| actin-binding protein, cofilin/tropomyosin family [Entamoeba histolytica HM-1:IMSS]_x0001_gi|449710382|gb|EMD49471.1| act	1	5	2	2	4	4	3	4	2	2	4	4	3	4	16.18	148	148	7.2311e-12	12.8	12.8	22.3	19.6	22.3	19.6	10486000	12201000	27679000	44995000	49086000	99981000	3.41421e+16	3.491e+19	5.12881e+16	4.1001e+19	7.22241e+16	1.32911e+20	0.000832714	483.357	0.000385883	1	0	2	4	3	5
gi|480525874;gi|67472815	gi|480525874;gi|67472815	>gi|480525874|gb|ENY64583.1| hypothetical protein EHI7A_069970, partial [Entamoeba histolytica HM-1:IMSS-A];>gi|67472815|ref|XP_652195.1| hypothetical protein [Entamoeba histolytica HM-1:IMSS]_x0001_gi|56469014|gb|EAL46809.1| hypothetical protein EHI_110000 [Ent	2	4	2	2	2	4	4	2	2	2	2	4	4	2	21.777	191	191;209	5.0347e-18	12.6	12.6	12.6	29.8	29.8	12.6	2710300	2228200	2563000	10698000	6587100	6673400	5965510001000	4936110001000	5688610001000	1.10001e+19	5796310001000	1.24471e+16	5.42313e-07	0.851595	0.000457023	1	1	0	4	1	3
gi|67463512;gi|472456263;gi|449704897	gi|67463512;gi|472456263;gi|449704897	>gi|67463512|ref|XP_648413.1| dipeptidyl-peptidase [Entamoeba histolytica HM-1:IMSS]_x0001_gi|56464563|gb|EAL43030.1| dipeptidyl-peptidase, putative [Entamoeba histolytica HM-1:IMSS]_x0001_gi|459655829|gb|EMH72307.1| dipeptidyl-peptidase, putative [Entamoeba histolyti	3	4	4	4	2	4	4	4	4	4	2	4	4	4	75.528	669	669;669;669	2.4828e-12	6.9	6.9	3.6	6.9	6.9	6.9	4526400	4311700	2200600	11028000	7335000	10598000	7879610001000	8751000310001000	7482710001000	1.11001e+19	8418310001000	1.61981e+16	7.09871e-07	1039.52	0.00046195	1	2	0	3	2	3
gi|67466968;gi|13537449	gi|67466968;gi|13537449	>gi|67466968|ref|XP_649609.1| Rab family GTPase [Entamoeba histolytica HM-1:IMSS]_x0001_gi|56466088|gb|EAL44223.1| Rab family GTPase [Entamoeba histolytica HM-1:IMSS]_x0001_gi|449710050|gb|EMD49193.1| Rab family gtpase [Entamoeba histolytica KU27]_x0001_gi|459658149|gb|EMH7	2	3	0	1	2	2	2	3	0	1	2	2	2	3	23.824	212	212;212	1.8198e-18	5.2	8.5	14.6	9.4	14.6	18.4	0	2015300	2540400	8213300	5441900	7288200	1000	1000	5100061510001000	8776910001000	7422100010001000	1.10002e+19	1.13935e-10	1.34733e-13	0.000463632	0	0	2	1	1	1
gi|67483415	gi|67483415	>gi|67483415|ref|XP_656978.1| Arginase [Entamoeba histolytica HM-1:IMSS]_x0001_gi|56474129|gb|EAL51512.1| Arginase, putative [Entamoeba histolytica HM-1:IMSS]_x0001_gi|449710157|gb|EMD49290.1| arginase, putative [Entamoeba histolytica KU27]_x0001_gi|459663457|gb|EMH78135.1|	1	6	3	3	2	3	5	3	3	3	2	3	5	3	32.844	296	296	8.8379e-14	10.5	10.5	6.4	10.5	17.2	9.5	4840300	5543700	4372500	10650000	11512000	10294000	1.10003e+19	1.19841e+16	9154100010001000	1.10009e+19	1.10004e+19	1.91001e+19	0.999941	0.00108942	0.00047927	1	1	0	1	2	2
gi|67480067	gi|67480067	>gi|67480067|ref|XP_655398.1| purine nucleoside phosphorylase [Entamoeba histolytica HM-1:IMSS]_x0001_gi|56472531|gb|EAL50012.1| purine nucleoside phosphorylase, putative [Entamoeba histolytica HM-1:IMSS]_x0001_gi|449703370|gb|EMD43833.1| purine nucleoside phosphoryla	1	5	5	5	4	4	5	5	5	5	4	4	5	5	34.754	318	318	7.138e-23	15.1	15.1	12.6	12.6	15.1	15.1	46797000	53367000	27411000	101920000	109780000	73778000	9.931e+19	1.1001e+23	5.88581e+16	1.10009e+26	1.25371e+20	1.17481e+20	9.02743e-07	877.473	0.000501001	5	3	2	3	3	2
gi|67480511;gi|449704191	gi|67480511;gi|449704191	>gi|67480511|ref|XP_655605.1| hypothetical protein [Entamoeba histolytica HM-1:IMSS]_x0001_gi|56472757|gb|EAL50219.1| hypothetical protein EHI_092490 [Entamoeba histolytica HM-1:IMSS]_x0001_gi|459656847|gb|EMH73088.1| sulfotransferase, putative [Entamoeba histolytica	2	4	3	3	3	4	4	3	3	3	3	4	4	3	53.603	449	449;449	1.6915e-10	6.7	6.7	6.5	8.2	8.2	6.7	4133200	2583700	2471800	14734000	8429400	5521400	9497110001000	6444100010001000	5864710001000	1.13521e+16	8476310001000	1.13911e+16	0.000836595	760.248	0.00051485	1	1	0	2	2	2
gi|67477975;gi|472462667;gi|459663314;gi|67476791;gi|459659331;gi|459655757;gi|459662717;gi|472457172;gi|472457173	gi|67477975;gi|472462667	>gi|67477975|ref|XP_654419.1| coronin [Entamoeba histolytica HM-1:IMSS]_x0001_gi|56471458|gb|EAL49027.1| coronin, putative [Entamoeba histolytica HM-1:IMSS]_x0001_gi|449709094|gb|EMD48427.1| coronin, putative [Entamoeba histolytica KU27]_x0001_gi|480525216|gb|ENY64070.1| Co	9	10	8	8	8	7	9	6	8	8	8	7	9	6	48.09	433	433;457;135;457;123;135;233;250;292	2.9527e-39	19.2	17.6	19.9	16.4	20.3	14.5	49381000	71127000	38838000	149880000	117390000	82842000	1.10004e+23	1.39831e+20	7.71001e+19	1.43871e+20	1.4851e+23	1.451e+23	764.6	0.000941559	0.000531358	6	7	7	9	11	7
gi|67480401;gi|511087648	gi|67480401;gi|511087648	>gi|67480401|ref|XP_655550.1| purine nucleoside phosphorylase [Entamoeba histolytica HM-1:IMSS]_x0001_gi|56472702|gb|EAL50167.1| purine nucleoside phosphorylase, putative [Entamoeba histolytica HM-1:IMSS]_x0001_gi|449707295|gb|EMD46981.1| purine nucleoside phosphoryla	2	4	3	4	3	3	4	3	3	4	3	3	4	3	25.328	235	235;235	4.3264e-14	12.3	19.1	14.9	12.3	19.1	12.3	37789000	46697000	11038000	111540000	79662000	89039000	8.31871e+16	8.21001e+19	6.74691e+16	1.10004e+23	8.46571e+16	1.26861e+20	7.56221e-07	969.795	0.000531835	3	2	2	2	4	4
gi|67484334	gi|67484334	>gi|67484334|ref|XP_657387.1| hypothetical protein [Entamoeba histolytica HM-1:IMSS]_x0001_gi|56474639|gb|EAL52001.1| hypothetical protein, conserved [Entamoeba histolytica HM-1:IMSS]_x0001_gi|449706854|gb|EMD46613.1| haloacid dehalogenase hydrolase, putative [Entamoe	1	5	2	5	3	4	4	4	2	5	3	4	4	4	33.763	303	303	1.0648e-13	7.6	14.2	10.2	13.9	13.9	13.9	2060400	4486800	2612700	9698200	8034100	8582600	6667210001000	8445710001000	6836410001000	9.10003e+18	8525910001000	1.26251e+16	7.32658e-07	0.990593	0.000541494	1	3	1	3	3	4
gi|183232723;gi|459662162	gi|183232723	>gi|183232723|ref|XP_652937.2| vacuolar sorting protein 29 [Entamoeba histolytica HM-1:IMSS]_x0001_gi|13276202|emb|CAC34071.1| putative vacuolar sorting protein [Entamoeba histolytica]_x0001_gi|62821732|dbj|BAD95806.1| vacuolar protein sorting 29 [Entamoeba histolytic	2	4	2	2	3	3	2	2	2	2	3	3	2	2	20.781	185	185;120	5.3296e-17	10.3	8.1	18.9	18.9	13	10.3	3903400	3605200	5393200	13132000	7838800	9267500	8277610001000	1000	8483210001000	1.10006e+19	1.16591e+16	1.55791e+16	7.52466e-07	8.57699e-14	0.000544525	2	1	2	5	2	2
gi|183232356;gi|472461789;gi|449701681	gi|183232356;gi|472461789;gi|449701681	>gi|183232356|ref|XP_001913701.1| hypothetical protein [Entamoeba histolytica HM-1:IMSS]_x0001_gi|169802084|gb|EDS89523.1| leucine-rich repeat containing protein [Entamoeba histolytica HM-1:IMSS];>gi|472461789|gb|EMS15123.1| carmil, putative [Entamoeba histolyti	3	9	8	8	9	9	9	8	8	8	9	9	9	8	83.159	725	725;729;729	7.8663e-18	9.7	9.7	11	11	11	9.7	34639000	28723000	22897000	71333000	53493000	50435000	6.18271e+16	6.19371e+16	4.63631e+16	7.7411e+19	6.14971e+16	8.51001e+19	0.000798686	1.00715	0.000544807	3	3	2	8	6	4
gi|67483270	gi|67483270	>gi|67483270|ref|XP_656913.1| hypothetical protein [Entamoeba histolytica HM-1:IMSS]_x0001_gi|56474152|gb|EAL51535.1| hypothetical protein EHI_096370 [Entamoeba histolytica HM-1:IMSS]_x0001_gi|449704305|gb|EMD44573.1| Rho--associated protein kinase, putative [Entamoeb	1	3	1	1	2	3	3	3	1	1	2	3	3	3	115.28	980	980	1.5148e-09	1	1	2.1	3.2	3.2	3.2	1215700	5524900	1638200	11701000	5296500	9308400	1000	1000	6718610001000	1.14141e+16	5591000110001000	1.23151e+16	8.76109e-14	1.78859e-13	0.000545559	0	0	1	3	2	2
gi|67483616;gi|472463666;gi|1850913;gi|472462692;gi|449708695;gi|183235555;gi|67475661	gi|67483616;gi|472463666;gi|1850913	>gi|67483616|ref|XP_657028.1| myosin heavy chain [Entamoeba histolytica HM-1:IMSS]_x0001_gi|56474266|gb|EAL51645.1| myosin heavy chain [Entamoeba histolytica HM-1:IMSS]_x0001_gi|449706580|gb|EMD46399.1| myosin2 heavy chain, putative [Entamoeba histolytica KU27]_x0001_gi|459	7	106	75	78	84	96	92	90	75	78	84	96	92	90	246.57	2151	2151;2088;2139;512;570;570;929	0	32.8	34.5	38	40.9	39.7	37.7	304950000	290550000	336770000	1438000000	925990000	910030000	6.95841e+20	6.10001e+26	7.47691e+20	1.43531e+24	9.12931e+20	1.36621e+24	0.000484802	668179	0.000547274	51	44	61	109	81	96
gi|67469667;gi|459655679;gi|472461177;gi|472461176	gi|67469667;gi|459655679;gi|472461177	>gi|67469667|ref|XP_650812.1| hypothetical protein [Entamoeba histolytica HM-1:IMSS]_x0001_gi|56467468|gb|EAL45426.1| LIM zinc finger domain containing protein [Entamoeba histolytica HM-1:IMSS]_x0001_gi|449709288|gb|EMD48575.1| Four and a half LIM s domain containing	4	4	4	4	3	3	4	4	4	4	3	3	4	4	35.781	323	323;579;161;153	1.4559e-12	13.3	13.3	9.3	10.8	13.3	13.3	5960100	7507000	3547300	17195000	11507000	13104000	1.26721e+16	1.111e+19	8229710001000	1.471e+19	1.10001e+25	1.45841e+16	0.000861461	1.00999e-06	0.000564293	2	2	2	4	3	3
gi|67477781;gi|67467654	gi|67477781;gi|67467654	>gi|67477781|ref|XP_654328.1| 60S ribosomal protein L27 [Entamoeba histolytica HM-1:IMSS]_x0001_gi|56471367|gb|EAL48942.1| 60S ribosomal protein L27, putative [Entamoeba histolytica HM-1:IMSS]_x0001_gi|449710623|gb|EMD49665.1| 60S ribosomal protein L27 [Entamoeba hist	2	3	1	1	2	3	2	2	1	1	2	3	2	2	15.758	139	139;139	1.5651e-05	5.8	5.8	14.4	23	14.4	14.4	1494000	1321100	1918300	9064600	2682500	4779200	1000	1000	4810007710001000	7722510001000	1000	8.10003e+18	1.29492e-10	1	0.000593826	0	0	0	3	0	2
gi|459657910;gi|67466658;gi|449706333	gi|459657910;gi|67466658;gi|449706333	>gi|459657910|gb|EMH73891.1| glycerophosphoryl diester phosphodiesterase, putative [Entamoeba histolytica HM-1:IMSS-B];>gi|67466658|ref|XP_649476.1| glycerophosphoryl diester phosphodiesterase [Entamoeba histolytica HM-1:IMSS]_x0001_gi|56465934|gb|EAL44097.1| gl	3	2	2	2	2	2	2	2	2	2	2	2	2	2	42.053	366	366;380;380	8.4828e-05	4.6	4.6	4.6	4.6	4.6	4.6	3373800	3208100	3287900	11948000	6154100	8292800	7581210001000	8188410001000	7172210001000	1.10009e+19	7544710001000	1.18491e+16	6.89146e-07	1.08532	0.000605296	1	0	1	1	2	1
gi|67477982	gi|67477982	>gi|67477982|ref|XP_654422.1| hypothetical protein [Entamoeba histolytica HM-1:IMSS]_x0001_gi|56471461|gb|EAL49030.1| hypothetical protein EHI_083620 [Entamoeba histolytica HM-1:IMSS]_x0001_gi|449709091|gb|EMD48424.1| Hypothetical protein EHI5A_037320 [Entamoeba histo	1	79	69	67	69	76	71	73	69	67	69	76	71	73	185.07	1653	1653	0	35.5	34.5	35.6	38.1	35.9	37.1	389990000	360580000	378090000	1332100000	702070000	784880000	8.62571e+20	7.21e+23	7.47541e+20	1.31e+27	7.861e+23	1.22121e+24	6.5845e-07	0.917187	0.000612131	50	41	49	102	70	71
gi|67482011;gi|67477546;gi|472456530;gi|183230591	gi|67482011	>gi|67482011|ref|XP_656355.1| Rab family GTPase [Entamoeba histolytica HM-1:IMSS]_x0001_gi|13537431|dbj|BAB40670.1| small GTPase RabC1 [Entamoeba histolytica]_x0001_gi|56473553|gb|EAL50972.1| Rab family GTPase [Entamoeba histolytica HM-1:IMSS]_x0001_gi|449704632|gb|EMD44839	4	3	3	3	3	3	3	3	3	3	3	3	3	3	22.429	204	204;203;206;206	7.2918e-22	29.4	29.4	29.4	29.4	29.4	29.4	3228800	2649200	2005800	6274100	3462700	4554800	6864410001000	4968110001000	4399610001000	5931000210001000	5100067110001000	7100046910001000	0.00115738	0.000974126	0.000619659	0	2	1	5	2	3
gi|167394489	gi|167394489	>gi|167394489|ref|XP_001740984.1| guanine nucleotide-binding protein alpha-16 subunit [Entamoeba dispar SAW760]_x0001_gi|183233056|ref|XP_651737.2| G protein alpha subunit [Entamoeba histolytica HM-1:IMSS]_x0001_gi|165894629|gb|EDR22550.1| guanine nucleotide-binding p	1	3	2	3	3	3	3	2	2	3	3	3	3	2	39.946	358	358	9.6671e-06	4.7	8.1	8.1	8.1	8.1	4.7	2856800	3034000	3447400	7305800	7097100	8318200	1000	1000	7647310001000	7541000610001000	8582110001000	1.23361e+16	1.32608e-13	1.16521e-10	0.000619913	0	0	1	1	1	1
gi|67477415;gi|511088213;gi|183235905	gi|67477415;gi|511088213	>gi|67477415|ref|XP_654182.1| 2,3-bisphosphoglycerate-independent phosphoglycerate mutase) [Entamoeba histolytica HM-1:IMSS]_x0001_gi|56471206|gb|EAL48794.1| 2,3-bisphosphoglycerate-independent phosphoglycerate mutase), putative [Entamoeba histolytica HM-1:IMSS]	3	23	20	21	22	22	22	18	20	21	22	22	22	18	61.879	555	555;555;210	2.7681e-86	33.9	35.9	38	38.9	38.9	28.8	182180000	208090000	188310000	519020000	392600000	393180000	3.91881e+20	4.24461e+20	3.61931e+20	5.35281e+20	4.61001e+23	5.71e+23	0.732103	0.000920738	0.000633854	18	12	13	27	22	17
gi|67474054	gi|67474054	>gi|67474054|ref|XP_652776.1| small GTPase Rab11B [Entamoeba histolytica HM-1:IMSS]_x0001_gi|13537447|dbj|BAB40678.1| small GTPase Rab11B [Entamoeba histolytica]_x0001_gi|56469662|gb|EAL47390.1| small GTPase Rab11B [Entamoeba histolytica HM-1:IMSS]_x0001_gi|449709813|gb|EMD	1	7	6	7	7	7	7	7	3	4	4	4	4	4	23.786	211	211	2.2913e-23	26.5	30.8	30.8	30.8	30.8	30.8	18629000	18070000	17835000	54399000	35204000	37622000	4.41e+19	3.97871e+16	3.61581e+16	5.22231e+16	4.21e+19	5.6881e+19	844.454	0.000945061	0.00063568	4	6	4	5	5	7
gi|67465045	gi|67465045	>gi|67465045|ref|XP_648709.1| 60S ribosomal protein L18a [Entamoeba histolytica HM-1:IMSS]_x0001_gi|67473719|ref|XP_652609.1| 60S ribosomal protein L18a [Entamoeba histolytica HM-1:IMSS]_x0001_gi|67476248|ref|XP_653727.1| 60S ribosomal protein L18a [Entamoeba histolyt	1	6	4	6	6	5	6	5	4	6	6	5	6	5	20.093	173	173	2.2056e-22	22	36.4	36.4	28.3	36.4	28.3	24660000	24817000	15065000	50117000	40942000	39280000	5.11161e+16	5.10007e+19	3.89281e+16	5.10008e+19	4.59731e+16	6.10001e+19	0.00100226	1109.36	0.000638164	2	3	1	8	7	4
gi|67474574	gi|67474574	>gi|67474574|ref|XP_653036.1| hypothetical protein [Entamoeba histolytica HM-1:IMSS]_x0001_gi|56469954|gb|EAL47650.1| hypothetical protein EHI_178470 [Entamoeba histolytica HM-1:IMSS]_x0001_gi|317108018|dbj|BAX53819.1| cysteine protease binding protein family 6 [Entam	1	10	9	9	10	9	10	10	9	9	10	9	10	10	97.82	895	895	4.9666e-80	10.9	10.9	12.1	10.9	12.1	12.1	37484000	38666000	33193000	126040000	78909000	77277000	8.44461e+16	7.76381e+16	7.26181e+16	1.26621e+20	9.95611e+16	1.12531e+20	0.00066692	0.779804	0.000645316	8	9	9	11	10	15
gi|67484286	gi|67484286	>gi|67484286|ref|XP_657363.1| guanine deaminase [Entamoeba histolytica HM-1:IMSS]_x0001_gi|56474617|gb|EAL51979.1| guanine deaminase, putative [Entamoeba histolytica HM-1:IMSS]_x0001_gi|449706274|gb|EMD46152.1| guanine deaminase, putative [Entamoeba histolytica KU27]_x0001_	1	4	2	3	3	3	4	4	2	3	3	3	4	4	48.466	431	431	2.8414e-18	3.7	6.7	6.7	6.7	9.3	9.3	4140600	3741200	2967500	12960000	9495400	12034000	1.10009e+19	1.10001e+22	8984810001000	1.10001e+22	9210007810001000	1.37971e+16	0.00100007	1.19436e+06	0.00065121	2	1	1	1	2	2
gi|67479581;gi|511093978;gi|511087243;gi|511086580;gi|511086264;gi|511084845;gi|511084234;gi|511083785;gi|2492738;gi|1502307;gi|511086698;gi|511084438;gi|511083436;gi|511088475;gi|511084826;gi|511088090;gi|511087929;gi|511083642;gi|511086964;gi|183233037;gi|2350942	gi|67479581;gi|511093978;gi|511087243;gi|511086580;gi|511086264;gi|511084845;gi|511084234;gi|511083785;gi|2492738;gi|1502307;gi|511086698;gi|511084438;gi|511083436;gi|511088475;gi|511084826;gi|511088090;gi|511087929;gi|511083642;gi|511086964	>gi|67479581|ref|XP_655172.1| alcohol dehydrogenase [Entamoeba histolytica HM-1:IMSS]_x0001_gi|56472292|gb|EAL49788.1| alcohol dehydrogenase, putative [Entamoeba histolytica HM-1:IMSS]_x0001_gi|449709902|gb|EMD49077.1| NADH dependent alcohol dehydrogenase, putative [E	21	17	16	16	16	16	17	16	1	1	1	1	1	1	42.518	384	384;384;384;384;384;384;384;384;395;383;384;384;384;384;384;384;384;384;384;98;122	1.6115e-124	32.3	32.3	32.3	32.3	32.6	32.3	676760000	711830000	702360000	2219800000	1456000000	1518100000	1.541e+27	1.57421e+24	1.38221e+24	2.10006e+30	1.531e+27	2.10009e+27	0.000733789	0.00102822	0.000658166	37	35	40	55	44	36
gi|449709119;gi|67481355;gi|472462880;gi|480525440;gi|459658838;gi|459658839	gi|449709119;gi|67481355;gi|472462880;gi|480525440;gi|459658838	>gi|449709119|gb|EMD48445.1| Hypothetical protein EHI5A_093410 [Entamoeba histolytica KU27];>gi|67481355|ref|XP_656027.1| hypothetical protein [Entamoeba histolytica HM-1:IMSS]_x0001_gi|56473199|gb|EAL50641.1| hypothetical protein EHI_098510 [Entamoeba histolyti	6	25	17	15	17	22	19	23	11	9	12	14	12	16	186.67	1707	1707;1725;1412;1323;978;350	4.0253e-64	9.6	8.4	9.6	12.5	10.7	13.1	34574000	24109000	32715000	148270000	50716000	81815000	7.29811e+16	5.38151e+16	7.61561e+16	1.46221e+20	6.49281e+16	1.15331e+20	0.000499115	0.828841	0.000660326	5	5	6	21	7	12
gi|459659145;gi|67482804	gi|459659145	>gi|459659145|gb|EMH74842.1| ATP synthase (E/31 kDa) subunit, putative, partial [Entamoeba histolytica HM-1:IMSS-B]	2	8	6	6	4	8	7	7	1	1	0	3	2	2	45.475	393	393;218	9.9595e-31	15	15	10.7	20.6	17.3	17.3	19132000	15897000	9957200	62462000	36726000	36459000	3.91001e+19	3.88351e+16	2.94891e+16	5.77581e+16	4.971e+19	4.4171e+19	676.963	0.000781233	0.000667612	5	3	3	7	5	7
gi|449705481;gi|183235835	gi|449705481;gi|183235835	>gi|449705481|gb|EMD45515.1| hyaluronan mediated motility receptor, putative [Entamoeba histolytica KU27]_x0001_gi|472457915|gb|EMS12043.1| hyaluronan mediated motility receptor, putative [Entamoeba histolytica HM-3:IMSS];>gi|183235835|ref|XP_648137.2| hypotheti	2	3	1	2	2	3	2	2	1	2	2	3	2	2	103.65	886	886;886	5.5036e-09	1.2	2.3	2.3	3.3	2.3	2.3	1340800	561970	1803000	6363400	3522800	3392200	1000	1000	3615910001000	6568910001000	4118210001000	5410004710001000	1.52232e-10	2.42824e-10	0.000668375	1	0	1	2	1	2
gi|67465767;gi|511084370	gi|67465767;gi|511084370	>gi|67465767|ref|XP_649045.1| galactokinase [Entamoeba histolytica HM-1:IMSS]_x0001_gi|56465403|gb|EAL43663.1| galactokinase, putative [Entamoeba histolytica HM-1:IMSS]_x0001_gi|449703722|gb|EMD44118.1| galactokinase, putative [Entamoeba histolytica KU27]_x0001_gi|459663619	2	9	7	9	7	9	8	8	7	9	7	9	8	8	43.432	389	389;389	1.5302e-25	14.4	20.3	14.4	20.3	18.3	18.3	29794000	35312000	29015000	74674000	64753000	67364000	6.85381e+16	7.34841e+16	6.11e+19	7.53331e+16	7.10006e+19	9.10004e+22	0.909801	0.00103498	0.000671426	5	6	4	6	8	7
gi|67477135;gi|449710733;gi|511088072	gi|67477135;gi|449710733;gi|511088072	>gi|67477135|ref|XP_654079.1| signal peptidase [Entamoeba histolytica HM-1:IMSS]_x0001_gi|56471099|gb|EAL48693.1| signal peptidase, putative [Entamoeba histolytica HM-1:IMSS]_x0001_gi|459661313|gb|EMH76494.1| signal peptidase, putative [Entamoeba histolytica HM-1:IMSS	3	3	3	2	3	2	2	2	3	2	3	2	2	2	38.18	340	340;346;340	1.3997e-06	12.6	2.6	12.6	2.6	2.6	2.6	5551400	4343100	4488800	13277000	8761500	11583000	1.2981e+19	9741000110001000	9338910001000	1.53791e+16	1.11001e+19	1.38921e+16	844.068	0.000877562	0.000672246	2	1	0	3	1	1
gi|67479381	gi|67479381	>gi|67479381|ref|XP_655072.1| long-chain-fatty-acid--CoA ligase [Entamoeba histolytica HM-1:IMSS]_x0001_gi|56472175|gb|EAL49683.1| long-chain-fatty-acid--CoA ligase, putative [Entamoeba histolytica HM-1:IMSS]_x0001_gi|449703814|gb|EMD44185.1| longchain-fatty-acid-CoA	1	9	8	9	9	9	9	9	7	7	7	7	7	7	77.268	688	688	2.8799e-27	9.3	10.8	10.8	10.8	10.8	10.8	40126000	50922000	38258000	95438000	87963000	78561000	8.95991e+16	1.10007e+23	7.65951e+16	9.93311e+16	1.10001e+29	1.13171e+20	0.902025	1.00006e-06	0.000676809	6	6	6	9	9	7
gi|449706309;gi|67469155;gi|511087310;gi|511084744;gi|449702909;gi|449702717	gi|449706309;gi|67469155;gi|511087310;gi|511084744;gi|449702909;gi|449702717	>gi|449706309|gb|EMD46183.1| ARP2/3 complex 34 kda subunit, putative, partial [Entamoeba histolytica KU27];>gi|67469155|ref|XP_650569.1| ARP2/3 complex 34 kda subunit [Entamoeba histolytica HM-1:IMSS]_x0001_gi|67478730|ref|XP_654747.1| ARP2/3 complex 34 kda subu	6	8	8	8	7	8	8	8	8	8	7	8	8	8	28.062	246	246;293;293;293;162;193	1.297e-35	27.2	27.2	27.2	27.2	27.2	27.2	79721000	91348000	69159000	134890000	114820000	143410000	1.53511e+20	1.81001e+23	1.43131e+20	1.61e+23	1.64141e+20	2.10004e+23	0.000953483	1102.72	0.000681563	9	6	8	8	9	10
gi|67478183;gi|449707738;gi|472460908;gi|10914;gi|930017	gi|67478183;gi|449707738;gi|472460908;gi|10914	>gi|67478183|ref|XP_654508.1| immuno-dominant variable surface antigen [Entamoeba histolytica HM-1:IMSS]_x0001_gi|56471561|gb|EAL49122.1| immuno-dominant variable surface antigen [Entamoeba histolytica HM-1:IMSS]_x0001_gi|459659371|gb|EMH75013.1| immuno-dominant varia	5	18	15	13	15	17	18	15	15	13	15	17	18	15	125.43	1113	1113;1113;1113;1114;470	3.3531e-73	13.6	11.3	14.8	16.4	17.5	14.5	49324000	58170000	49205000	165730000	106230000	89051000	1.11e+26	1.23541e+20	9.84671e+16	1.61311e+20	1.10002e+23	1.42481e+20	688112	0.00112308	0.000691089	7	8	12	20	12	12
gi|67483281	gi|67483281	>gi|67483281|ref|XP_656917.1| hypothetical protein [Entamoeba histolytica HM-1:IMSS]_x0001_gi|56474156|gb|EAL51539.1| hypothetical protein EHI_096410 [Entamoeba histolytica HM-1:IMSS]_x0001_gi|449708116|gb|EMD47637.1| Hypothetical protein EHI5A_005180 [Entamoeba histo	1	3	2	3	3	3	3	3	2	3	3	3	3	3	15.664	136	136	3.1528e-11	16.2	16.9	16.9	16.9	16.9	16.9	2153700	3196600	5141100	9279900	6294900	9936500	6237910001000	5384410001000	1.26951e+16	6571000710001000	5458210001000	1.821e+19	0.000949309	0.986479	0.00069715	0	0	3	1	0	2
gi|67467760	gi|67467760	>gi|67467760|ref|XP_649964.1| 90 kDa heat shock protein [Entamoeba histolytica HM-1:IMSS]_x0001_gi|56466506|gb|EAL44584.1| 90 kDa heat shock protein, putative [Entamoeba histolytica HM-1:IMSS]_x0001_gi|449710365|gb|EMD49455.1| endoplasmin precursor, putative [Entamoeb	1	12	12	11	12	12	12	11	12	11	12	12	12	11	81.2	711	711	2.3101e-48	17.2	15.5	17.2	17.2	17.2	15.5	42866000	37351000	42541000	106620000	60933000	75133000	8.82841e+16	7.51e+19	8.531e+19	1.10006e+23	7.45541e+16	1.181e+23	8.02541e-07	1007.32	0.000722354	7	5	7	11	10	9
gi|511088359;gi|511088231;gi|511087744;gi|511087629;gi|511087473;gi|511086954;gi|511086523;gi|511085656;gi|511085326;gi|511084811;gi|511084700;gi|511083849;gi|511083626;gi|511083363;gi|511083331;gi|511086734;gi|158932;gi|511087502;gi|511083252;gi|511083933;gi|511087097;gi|511088132;gi|511086122;gi|511084240;gi|544088;gi|511088282;gi|511087131;gi|511086071;gi|511084384;gi|511084023;gi|511083260;gi…	gi|511088359;gi|511088231;gi|511087744;gi|511087629;gi|511087473;gi|511086954;gi|511086523;gi|511085656;gi|511085326;gi|511084811;gi|511084700;gi|511083849;gi|511083626;gi|511083363;gi|511083331;gi|511086734;gi|158932;gi|511087502;gi|511083252;gi|511083933;gi|511087097;gi|511088132;gi|511086122;gi|511084240;gi|544088;gi|511088282;gi|511087131;gi|511086071;gi|511084384;gi|511084023;gi|511083260;gi…	>gi|511088359|dbj|BAN40017.1| cysteine proteinase 1, putative [Entamoeba histolytica];>gi|511088231|dbj|BAN39955.1| cysteine proteinase 1, putative [Entamoeba histolytica];>gi|511087744|dbj|BAN39717.1| cysteine proteinase 1, putative [Entamoeba histolytica	35	10	8	8	9	8	9	9	1	1	1	1	1	1	35.038	315	315;315;315;315;315;315;315;315;315;315;315;315;315;315;315;320;312;315;315;315;315;315;315;315;315;315;315;315;315;315;315;315;315;315;315	9.9319e-117	27	27	33.3	30.5	33.3	33.3	406550000	688660000	458110000	634270000	858940000	856430000	7.93631e+20	1.351e+27	9.25611e+20	9.10002e+26	9.82931e+20	1.25761e+24	8.7212e-07	1.37446e+06	0.000736008	11	12	12	16	11	14
gi|449707853;gi|183234347;gi|472463199;gi|480525879;gi|480524887;gi|449709985;gi|459659879;gi|449705328;gi|449709185;gi|183235062;gi|449707469;gi|449705723;gi|472456243;gi|459659917;gi|449709186;gi|67472825;gi|449701767;gi|472464328;gi|67473685;gi|183230763;gi|472465346;gi|67472455;gi|67470099	gi|449707853;gi|183234347;gi|472463199	>gi|449707853|gb|EMD47433.1| serine/threonine protein kinase, putative [Entamoeba histolytica KU27];>gi|183234347|ref|XP_657015.2| protein tyrosine kinase domain-containing protein [Entamoeba histolytica HM-1:IMSS]_x0001_gi|169801139|gb|EAL51629.2| protein tyros	23	6	4	3	5	5	4	5	2	1	2	2	1	2	115.24	1029	1029;1196;538;189;199;199;220;232;240;247;284;292;299;312;1079;1154;1154;1156;1167;1172;1175;1183;1215	3.6683e-15	4	2.6	4.9	4.9	3.9	4.8	1842300	5438100	3398100	12721000	10337000	10055000	9991000510001000	9483610001000	8100027110001000	1.49291e+16	1.10002e+19	1.10008e+19	0.66923	8.62133e-07	0.000736312	2	0	0	4	2	1
gi|67484542	gi|67484542	>gi|67484542|ref|XP_657491.1| WD domain containing protein [Entamoeba histolytica HM-1:IMSS]_x0001_gi|56474744|gb|EAL52101.1| WD domain containing protein [Entamoeba histolytica HM-1:IMSS]_x0001_gi|449702131|gb|EMD42825.1| WD domain containing protein [Entamoeba histo	1	3	2	3	2	3	3	3	2	3	2	3	3	3	41.395	370	370	6.9908e-29	7.8	10	7.8	10	10	10	6924100	11920000	6384500	25850000	17759000	15303000	1.11251e+16	2.34451e+16	1.73991e+16	2.10009e+19	2.81691e+16	2.351e+19	0.000529745	0.832299	0.000740072	1	1	1	2	3	1
gi|67469109;gi|449707577	gi|67469109;gi|449707577	>gi|67469109|ref|XP_650546.1| glutaminyl-tRNA synthetase [Entamoeba histolytica HM-1:IMSS]_x0001_gi|56467184|gb|EAL45160.1| glutaminyl-tRNA synthetase, putative [Entamoeba histolytica HM-1:IMSS]_x0001_gi|459660970|gb|EMH76227.1| glutamine--tRNA ligase, putative [Entam	2	22	17	16	16	17	17	18	17	16	16	17	17	18	86.529	753	753;753	1.6226e-61	23	20.2	21.8	23.2	21.6	23.8	83199000	80651000	61765000	178990000	130660000	114530000	1.71e+29	1.55781e+20	1.26891e+20	1.73981e+20	1.771e+23	1.71e+23	9.82867e+08	0.000879621	0.000742052	6	8	7	12	7	13
gi|67484586;gi|472464535	gi|67484586;gi|472464535	>gi|67484586|ref|XP_657513.1| GTP-binding protein [Entamoeba histolytica HM-1:IMSS]_x0001_gi|56474766|gb|EAL52123.1| GTP-binding protein, putative [Entamoeba histolytica HM-1:IMSS]_x0001_gi|449709107|gb|EMD48435.1| GTP-binding protein, putative [Entamoeba histolytica	2	4	2	1	1	3	2	3	2	1	1	3	2	3	44.338	396	396;396	1.3682e-30	8.1	4.5	4.5	10.4	6.8	10.1	2928100	2292300	2216700	8585800	4153100	5243900	6259710001000	5938810001000	5756810001000	6100018310001000	5867910001000	7710002510001000	0.00102618	1.01208	0.000746668	0	1	1	3	1	2
gi|67476929;gi|472457219	gi|67476929;gi|472457219	>gi|67476929|ref|XP_653997.1| acyl-CoA synthetase [Entamoeba histolytica HM-1:IMSS]_x0001_gi|56471008|gb|EAL48611.1| acyl-CoA synthetase, putative [Entamoeba histolytica HM-1:IMSS]_x0001_gi|449708599|gb|EMD48027.1| 4-coumarate-CoA ligase, putative [Entamoeba histolyti	2	17	15	14	14	16	16	16	13	11	11	14	13	13	115.13	1017	1017;1017	1.9882e-64	14.5	13.4	12.8	15.5	15	15	41315000	38578000	32391000	118040000	73901000	65919000	8.61e+19	8.74591e+16	6.75371e+16	1.15751e+20	8.511e+19	8.91001e+19	0.743838	0.0010276	0.000757991	11	8	6	17	14	16
gi|472460670;gi|183232229;gi|183229717	gi|472460670;gi|183232229;gi|183229717	>gi|472460670|gb|EMS14227.1| Rap/Ran GTPase-activating protein, putative [Entamoeba histolytica HM-3:IMSS];>gi|183232229|ref|XP_648669.2| Rap/Ran GTPase-activating protein [Entamoeba histolytica HM-1:IMSS]_x0001_gi|169802149|gb|EAL43282.2| Rap/Ran GTPase-activat	3	3	3	2	2	3	2	2	3	2	2	3	2	2	145.87	1283	1283;1283;1283	5.7857e-14	2.7	1.9	1.9	2.7	1.9	1.9	1293100	1174900	1107500	2403700	1674400	1845800	2555210001000	2414610001000	2392310001000	2232510001000	2210002210001000	3100085710001000	1.14455	0.00109258	0.000771692	1	1	0	2	1	2
gi|67480503;gi|511087435	gi|67480503;gi|511087435	>gi|67480503|ref|XP_655601.1| malate dehydrogenase [Entamoeba histolytica HM-1:IMSS]_x0001_gi|56472753|gb|EAL50215.1| malate dehydrogenase, putative [Entamoeba histolytica HM-1:IMSS]_x0001_gi|449704195|gb|EMD44483.1| malate dehydrogenase, putative [Entamoeba histolyti	2	8	7	7	6	7	8	7	7	7	6	7	8	7	40.564	370	370;370	2.2213e-34	18.9	18.9	17	17.3	21.4	17.3	49185000	86268000	34460000	77498000	141070000	80230000	9.71001e+19	1.43421e+20	9.44551e+16	7.61e+22	1.52991e+20	1.22171e+20	0.00127595	0.937447	0.000773138	9	11	8	11	10	5
gi|67465369;gi|183235119;gi|449707972	gi|67465369;gi|183235119;gi|449707972	>gi|67465369|ref|XP_648869.1| GTP-binding protein [Entamoeba histolytica HM-1:IMSS]_x0001_gi|67477183|ref|XP_654099.1| GTP-binding protein [Entamoeba histolytica HM-1:IMSS]_x0001_gi|56465159|gb|EAL43479.1| GTP-binding protein [Entamoeba histolytica HM-1:IMSS]_x0001_gi|56471	3	3	2	3	2	3	3	3	2	3	2	3	3	3	21.474	190	190;190;90	1.0872e-06	12.6	19.5	12.6	19.5	19.5	19.5	960160	5683900	1839400	14629000	7784500	9089100	6493710001000	1.21461e+16	8796510001000	8100088310001000	8461310001000	1.12731e+16	0.000801684	1435.49	0.00078031	0	3	0	2	1	2
gi|67469051;gi|67480423	gi|67469051;gi|67480423	>gi|67469051|ref|XP_650517.1| proteasome alpha subunit [Entamoeba histolytica HM-1:IMSS]_x0001_gi|56467152|gb|EAL45131.1| proteasome alpha subunit, putative [Entamoeba histolytica HM-1:IMSS]_x0001_gi|449703605|gb|EMD44025.1| proteasome alpha subunit, putative [Entamoe	2	5	3	4	5	5	5	5	3	4	5	5	5	5	26.922	239	239;249	9.0032e-20	10	16.7	21.3	21.3	21.3	21.3	9483100	10682000	10728000	28773000	17000000	19730000	2.281e+19	2.42561e+16	2.25361e+16	2.56471e+16	1.981e+19	2.81e+19	889.38	0.00122444	0.000801995	0	2	3	6	4	3
gi|472464556;gi|67463280;gi|459662582	gi|472464556;gi|67463280;gi|459662582	>gi|472464556|gb|EMS17321.1| regulator of g protein signaling domain containing protein [Entamoeba histolytica HM-3:IMSS];>gi|67463280|ref|XP_648297.1| hypothetical protein [Entamoeba histolytica HM-1:IMSS]_x0001_gi|56464396|gb|EAL42909.1| hypothetical protein E	3	2	2	2	2	2	2	2	2	2	2	2	2	2	66.628	582	582;724;763	0.00072862	2.9	2.9	2.9	2.9	2.9	2.9	2800000	2833000	2475200	5706900	3459900	4818300	1000	1000	4279910001000	5897710001000	4100061410001000	5258100010001000	1.69557e-10	2.43899e-13	0.000813965	0	0	1	1	1	1
gi|67481311	gi|67481311	>gi|67481311|ref|XP_656005.1| metallo-beta-lactamase family protein [Entamoeba histolytica HM-1:IMSS]_x0001_gi|56473177|gb|EAL50620.1| metallo-beta-lactamase family protein [Entamoeba histolytica HM-1:IMSS]_x0001_gi|449710580|gb|EMD49629.1| metallobeta-lactamase famil	1	2	2	2	2	2	2	2	2	2	2	2	2	2	29.484	261	261	3.0073e-07	7.3	7.3	7.3	7.3	7.3	7.3	6000100	4754300	5066900	10823000	6810100	10281000	1.18751e+16	1.10008e+19	1.13421e+16	1.10009e+22	9953510001000	1.371e+19	1.07947e-06	1.10522e+06	0.000827286	1	0	1	2	1	1
gi|67473339	gi|67473339	>gi|67473339|ref|XP_652436.1| T-complex protein 1 beta subunit [Entamoeba histolytica HM-1:IMSS]_x0001_gi|56469288|gb|EAL47050.1| T-complex protein 1 beta subunit, putative [Entamoeba histolytica HM-1:IMSS]_x0001_gi|449704688|gb|EMD44881.1| T-complex protein subunit b	1	4	2	4	4	4	4	3	2	4	4	4	4	3	58.28	533	533	2.1597e-15	3.8	8.6	8.6	8.6	8.6	6.4	4374100	5803100	5414500	12943000	9782200	10357000	1.2751e+19	1.12761e+16	1.23611e+16	1.1641e+19	1.10009e+19	1.4941e+19	1.09535	0.00102501	0.000827327	2	2	3	4	4	3
gi|67476110	gi|67476110	>gi|67476110|ref|XP_653658.1| radical SAM domain protein [Entamoeba histolytica HM-1:IMSS]_x0001_gi|56470633|gb|EAL48272.1| radical SAM domain protein [Entamoeba histolytica HM-1:IMSS]_x0001_gi|449708843|gb|EMD48224.1| radical SAM domain containing protein [Entamoeba	1	5	2	4	3	5	5	4	2	4	3	5	5	4	39.577	351	351	1.0775e-10	5.1	11.1	8.3	13.7	13.7	11.1	5609500	7320700	5706500	19147000	14734000	11563000	1.36851e+16	1.63791e+16	1.43671e+16	1.81001e+19	1.491e+19	1.71e+19	0.00075608	0.00109853	0.000840181	1	1	1	4	2	1
gi|67477238	gi|67477238	>gi|67477238|ref|XP_654122.1| hypothetical protein [Entamoeba histolytica HM-1:IMSS]_x0001_gi|167389842|ref|XP_001739108.1| hypothetical protein [Entamoeba dispar SAW760]_x0001_gi|56471144|gb|EAL48736.1| hypothetical protein EHI_118750 [Entamoeba histolytica HM-1:IMSS	1	3	3	3	3	3	3	2	3	3	3	3	3	2	15.159	135	135	2.5165e-15	24.4	24.4	24.4	24.4	24.4	16.3	8913000	10988000	8107700	21418000	25073000	14045000	1.74341e+16	2.31151e+16	1.67121e+16	2.1001e+19	2.51781e+16	1.961e+19	0.000830156	0.918064	0.000852223	2	3	3	4	4	2
gi|67471581	gi|67471581	>gi|67471581|ref|XP_651738.1| hypothetical protein [Entamoeba histolytica HM-1:IMSS]_x0001_gi|56468510|gb|EAL46351.1| hypothetical protein EHI_140360 [Entamoeba histolytica HM-1:IMSS]_x0001_gi|449701836|gb|EMD42581.1| Hypothetical protein EHI5A_051490 [Entamoeba histo	1	14	11	13	13	13	14	12	11	13	13	13	14	12	125.32	1092	1092	8.1666e-50	9.9	11.6	12.3	11.6	13	10.9	35939000	35252000	31031000	94472000	65581000	55876000	7.77631e+16	7.55471e+16	7.14861e+16	8.51001e+19	7.74171e+16	8.31001e+19	0.000913784	0.975845	0.000860241	7	8	7	11	12	10
gi|67471890	gi|67471890	>gi|67471890|ref|XP_651857.1| prolyl-tRNA synthetase [Entamoeba histolytica HM-1:IMSS]_x0001_gi|56468636|gb|EAL46467.1| prolyl-tRNA synthetase, putative [Entamoeba histolytica HM-1:IMSS]_x0001_gi|449702795|gb|EMD43365.1| prolyl-tRNA synthetase, putative [Entamoeba his	1	3	2	2	2	2	3	2	2	2	2	2	3	2	61.131	536	536	3.2973e-08	2.8	2.8	2.8	2.8	5.8	2.8	11713000	12685000	11773000	23941000	28231000	21721000	2.73321e+16	2.79251e+16	2.49691e+16	3.10002e+19	2.91541e+16	2.8941e+19	0.000881675	0.957845	0.000862759	1	0	0	3	3	1
gi|529009;gi|67475358;gi|74835300;gi|449708320;gi|67482265;gi|67476240	gi|529009;gi|67475358;gi|74835300	>gi|529009|gb|AAA92671.1| PPi-dependent phosphofructo-1-kinase [Entamoeba histolytica]_x0001_gi|1093958|prf||2105198A phosphofructokinase;>gi|67475358|ref|XP_653373.1| phosphofructokinase [Entamoeba histolytica HM-1:IMSS]_x0001_gi|56470317|gb|EAL47987.1| phosphofructo	6	4	4	4	4	4	3	4	4	4	4	4	3	4	41.747	382	382;436;436;85;439;439	2.7885e-13	10.7	10.7	10.7	10.7	7.3	10.7	4472000	7711400	3893300	7647300	8444200	7183200	5946910001000	1.48861e+16	7268910001000	7138710001000	9.10005e+18	8210009110001000	0.833051	0.00163583	0.000885372	2	2	2	4	1	2
gi|67469661	gi|67469661	>gi|67469661|ref|XP_650809.1| hypothetical protein [Entamoeba histolytica HM-1:IMSS]_x0001_gi|56467465|gb|EAL45423.1| hypothetical protein EHI_158120 [Entamoeba histolytica HM-1:IMSS]_x0001_gi|449709291|gb|EMD48578.1| Hypothetical protein EHI5A_007580 [Entamoeba histo	1	5	5	4	5	5	5	5	5	4	5	5	5	5	58.702	517	517	1.4023e-26	10.8	7.9	10.8	10.8	10.8	10.8	9381000	8137800	8693600	21917000	12403000	14174000	1.73211e+16	1.83181e+16	1.89161e+16	2.10006e+22	1.83871e+16	2.11e+19	8.24791e-07	0.996247	0.000896497	3	2	4	4	2	3
gi|67468086;gi|459660291	gi|67468086;gi|459660291	>gi|67468086|ref|XP_650107.1| phosphoglucomutase/phosphomannomutase family protein [Entamoeba histolytica HM-1:IMSS]_x0001_gi|56466665|gb|EAL44721.1| phosphoglucomutase/phosphomannomutase family protein [Entamoeba histolytica HM-1:IMSS]_x0001_gi|449704494|gb|EMD44727.	2	3	1	3	2	2	2	2	1	3	2	2	2	2	49.707	454	454;454	1.4366e-08	2.6	7.3	4.4	4.4	4.4	4.4	936530	1870700	2012000	3458300	3898900	3154200	1000	4110005810001000	4317610001000	3432310001000	4656310001000	4751000110001000	2.91349e-10	882.674	0.000908779	0	1	1	2	2	1
gi|449703356;gi|183234808;gi|480527672;gi|183233195	gi|449703356;gi|183234808;gi|480527672	>gi|449703356|gb|EMD43824.1| vacuolar sorting protein, putative [Entamoeba histolytica KU27];>gi|183234808|ref|XP_652967.2| vacuolar protein sorting 35 [Entamoeba histolytica HM-1:IMSS]_x0001_gi|62821734|dbj|BAD95807.1| vacuolar protein sorting 35 [Entamoeba his	4	11	7	7	6	8	9	7	7	7	6	8	9	7	87.174	757	757;757;650;175	1.0853e-36	9.5	9.2	8.5	10.4	11.6	9.4	18210000	14392000	8659500	31245000	26383000	27060000	3.51661e+16	2.71171e+16	3.10002e+19	2.681e+19	2.78641e+16	3.41e+22	0.00131168	0.973191	0.000909095	5	6	4	6	7	6
gi|67470794;gi|459659789;gi|67466223	gi|67470794	>gi|67470794|ref|XP_651360.1| phosphoribulokinase /uridine kinase family protein [Entamoeba histolytica HM-1:IMSS]_x0001_gi|56468086|gb|EAL45974.1| phosphoribulokinase /uridine kinase family protein [Entamoeba histolytica HM-1:IMSS]_x0001_gi|449702046|gb|EMD42754.1| p	3	7	5	4	4	6	5	5	5	4	4	6	5	5	61.421	543	543;336;554	2.1795e-21	10.1	9.8	8.7	11.6	11	9.2	13891000	15212000	12548000	41880000	15157000	23165000	2.98391e+16	3.21961e+16	2.87571e+16	3.25521e+16	3.10008e+19	3.10004e+19	0.916657	0.00103856	0.000927637	2	1	2	5	3	3
gi|67473265;gi|67464805;gi|511087693;gi|511087429;gi|511086065;gi|511084048;gi|511083727;gi|511083598;gi|449702270;gi|511085646;gi|449702271;gi|449703150;gi|449710705	gi|67473265;gi|67464805;gi|511087693;gi|511087429;gi|511086065;gi|511084048;gi|511083727;gi|511083598;gi|449702270;gi|511085646;gi|449702271;gi|449703150;gi|449710705	>gi|67473265|ref|XP_652399.1| 40S ribosomal protein S3a [Entamoeba histolytica HM-1:IMSS]_x0001_gi|67475508|ref|XP_653448.1| 40S ribosomal protein S3a [Entamoeba histolytica HM-1:IMSS]_x0001_gi|56469248|gb|EAL47011.1| 40S ribosomal protein S3a, putative [Entamoeba his	13	4	1	4	4	4	4	4	1	4	4	4	4	4	29.037	256	256;256;256;256;256;256;256;256;181;256;87;140;158	4.5768e-10	2.7	16	16	16	16	16	1493600	2750600	2391000	6847000	6391800	4587200	1000	5644310001000	5858110001000	5618810001000	7311510001000	6210008910001000	1.77974e-10	0.771976	0.000943334	0	2	2	2	4	1
gi|67472861;gi|511088684;gi|511084422	gi|67472861;gi|511088684;gi|511084422	>gi|67472861|ref|XP_652218.1| short chain dehydrogenase family protein [Entamoeba histolytica HM-1:IMSS]_x0001_gi|56469039|gb|EAL46832.1| short chain dehydrogenase family protein [Entamoeba histolytica HM-1:IMSS]_x0001_gi|449709947|gb|EMD49110.1| short chain dehydroge	3	5	1	4	4	5	5	4	1	4	4	5	5	4	36.669	323	323;323;323	2.7263e-12	3.1	9.6	13.6	13.6	13.6	9.6	2512700	5380200	5281500	8041300	9129000	8675000	1000	1.10007e+19	1.28291e+16	7969110001000	1.10001e+22	1.3441e+19	1.25485e-10	0.00100006	0.000954475	0	0	1	4	2	2
gi|67470207	gi|67470207	>gi|67470207|ref|XP_651074.1| 60S ribosomal protein L35a [Entamoeba histolytica HM-1:IMSS]_x0001_gi|67478168|ref|XP_654501.1| 60S ribosomal protein L35a [Entamoeba histolytica HM-1:IMSS]_x0001_gi|67479355|ref|XP_655059.1| 60S ribosomal protein L35a [Entamoeba histolyt	1	3	2	1	3	3	3	2	2	1	3	3	3	2	12.122	108	108	4.8974e-06	18.5	11.1	34.3	34.3	34.3	18.5	2732000	965790	3183300	5957000	5625000	4114400	6429310001000	1000	6554610001000	5.71e+18	6234810001000	6821000710001000	1.12597e-06	1.6039e-10	0.000960946	0	0	0	2	2	0
gi|183231252;gi|571367;gi|449705793;gi|472460672;gi|472460673;gi|449709097;gi|459661189	gi|183231252;gi|571367;gi|449705793;gi|472460672	>gi|183231252|ref|XP_001913541.1| NAD(P) transhydrogenase subunit alpha [Entamoeba histolytica HM-1:IMSS]_x0001_gi|6478876|gb|AAC41577.2| pyridine nucleotidetranshydrogenase [Entamoeba histolytica]_x0001_gi|169802556|gb|EDS89681.1| NAD(P) transhydrogenase subunit alph	7	36	32	29	32	34	33	33	6	5	6	7	5	7	117.63	1083	1083;1084;820;493;294;325;98	1.4252e-238	28.7	27.5	29.9	31.8	30.7	30.2	254600000	214050000	253100000	631840000	395750000	370760000	5.10002e+23	4.41721e+20	4.79541e+20	6.54191e+20	4.41001e+23	4.9841e+23	779.592	0.00100163	0.000962142	33	28	39	58	47	40
gi|67469807	gi|67469807	>gi|67469807|ref|XP_650881.1| hypothetical protein [Entamoeba histolytica HM-1:IMSS]_x0001_gi|56467543|gb|EAL45494.1| hypothetical protein EHI_069560 [Entamoeba histolytica HM-1:IMSS]_x0001_gi|449710598|gb|EMD49643.1| Hypothetical protein EHI5A_095880 [Entamoeba histo	1	6	6	5	6	5	5	5	6	5	6	5	5	5	22.832	207	207	9.1756e-35	29.5	23.7	29.5	23.7	23.7	23.7	39001000	45097000	46572000	122090000	90600000	77125000	8.43161e+16	9.27771e+16	1.12961e+20	1.21481e+20	9.87581e+16	1.1711e+23	0.000694068	0.939438	0.000964572	8	6	6	11	6	9
gi|183234786;gi|167389405	gi|183234786;gi|167389405	>gi|183234786|ref|XP_649780.2| hypothetical protein [Entamoeba histolytica HM-1:IMSS]_x0001_gi|169800910|gb|EAL44393.2| hypothetical protein EHI_107790 [Entamoeba histolytica HM-1:IMSS];>gi|167389405|ref|XP_001738949.1| hypothetical protein [Entamoeba dispar SAW	2	2	1	2	2	2	0	2	1	2	2	2	0	2	22.15	195	195;215	2.2223e-11	7.2	12.8	12.8	12.8	0	12.8	652440	741730	1004300	2974100	0	1539300	1000	1752610001000	1899710001000	3443810001000	1000	1956100010001000	2.90376e-10	1752610001	0.000971172	0	1	1	2	0	1
gi|67467388;gi|449707440	gi|67467388;gi|449707440	>gi|67467388|ref|XP_649802.1| phosphatidylinositol 3-kinase [Entamoeba histolytica HM-1:IMSS]_x0001_gi|56466307|gb|EAL44414.1| phosphatidylinositol 3-kinase, putative [Entamoeba histolytica HM-1:IMSS]_x0001_gi|459660366|gb|EMH75768.1| phosphatidylinositol 3-kinase, pu	2	5	5	4	3	3	4	4	5	4	3	3	4	4	129.73	1124	1124;1124	9.6248e-21	4.3	3.4	2.1	2.8	3.4	3.4	7195700	10065000	4179000	11163000	13806000	10215000	1.31541e+16	1.89731e+16	1.25121e+16	1.78891e+16	1.3921e+19	1.271e+19	0.735314	0.00136291	0.000984429	2	2	0	3	1	1
gi|67476166;gi|511093748;gi|511088467;gi|511087168;gi|511085407;gi|511085372;gi|511085265;gi|511083575;gi|511083394;gi|511088130;gi|511086584;gi|511085667;gi|511084212;gi|511085528;gi|511084877;gi|511083853;gi|511087381;gi|511088614;gi|511084675;gi|511086061;gi|449702034	gi|67476166;gi|511093748;gi|511088467;gi|511087168;gi|511085407;gi|511085372;gi|511085265;gi|511083575;gi|511083394;gi|511088130;gi|511086584;gi|511085667;gi|511084212;gi|511085528;gi|511084877;gi|511083853;gi|511087381;gi|511088614;gi|511084675;gi|511086061	>gi|67476166|ref|XP_653686.1| phosphoglycerate kinase [Entamoeba histolytica HM-1:IMSS]_x0001_gi|56470661|gb|EAL48298.1| phosphoglycerate kinase, putative [Entamoeba histolytica HM-1:IMSS]_x0001_gi|407035792|gb|EKE37843.1| phosphoglycerate kinase [Entamoeba nuttalli P	21	25	22	22	23	23	24	21	22	22	23	23	24	21	44.866	415	415;415;415;415;415;415;415;415;415;415;415;415;415;415;415;415;415;415;415;415;74	8.1501e-159	37.3	37.3	44.6	40.5	44.6	36.4	520630000	601280000	434650000	1422400000	948370000	823780000	9.95471e+20	1.1001e+27	1.10008e+27	1.12811e+24	1.11531e+24	1.10001e+30	0.000882424	986.359	0.00100007	24	29	28	40	41	40
gi|67480033	gi|67480033	>gi|67480033|ref|XP_655385.1| thioredoxin [Entamoeba histolytica HM-1:IMSS]_x0001_gi|56472516|gb|EAL49998.1| thioredoxin, putative [Entamoeba histolytica HM-1:IMSS]_x0001_gi|407039660|gb|EKE39754.1| thioredoxin, putative [Entamoeba nuttalli P19]_x0001_gi|449707013|gb|EMD467	1	3	1	2	2	2	2	3	1	2	2	2	2	3	14.478	127	127	3.0827e-10	7.1	18.1	18.1	18.1	18.1	26	1949500	2849300	2831400	6123800	6809600	5859600	1000	6121000310001000	7455310001000	6164110001000	8398910001000	7310002310001000	1.62229e-10	728.785	0.00101988	0	0	2	2	1	0
gi|67470390;gi|405068;gi|449706169;gi|405066;gi|183235419	gi|67470390;gi|405068;gi|449706169;gi|405066;gi|183235419	>gi|67470390|ref|XP_651163.1| Ras family GTPase [Entamoeba histolytica HM-1:IMSS]_x0001_gi|167389017|ref|XP_001738779.1| hypothetical protein [Entamoeba dispar SAW760]_x0001_gi|56467864|gb|EAL45777.1| Ras family GTPase [Entamoeba histolytica HM-1:IMSS]_x0001_gi|165897768|gb	5	12	10	12	12	12	11	10	10	12	12	12	11	10	20.536	184	184;184;184;184;170	2.0212e-41	47.3	53.3	53.3	53.3	53.3	44	59036000	53535000	71065000	133970000	102030000	97296000	1.32471e+20	1.10007e+23	1.32691e+20	1.4791e+23	1.2991e+23	1.2811e+23	0.000895619	0.846796	0.00103576	8	8	9	16	13	11
gi|449707443;gi|183230451;gi|472461311	gi|449707443;gi|183230451;gi|472461311	>gi|449707443|gb|EMD47105.1| multidrug resistance-associated protein, putative, partial [Entamoeba histolytica KU27];>gi|183230451|ref|XP_001913441.1| ATP-binding cassette protein [Entamoeba histolytica HM-1:IMSS]_x0001_gi|169802894|gb|EDS89779.1| ATP-binding ca	3	3	1	2	3	3	2	3	1	2	3	3	2	3	125.51	1101	1101;1358;364	3.5716e-07	1	2	2.6	2.6	2	2.6	285880	1456100	1409600	6150900	3083500	4728700	1000	4415710001000	4446110001000	4100035510001000	6166110001000	4210008810001000	2.439e-13	0.716126	0.00105608	0	0	1	1	2	2
gi|472459514;gi|183232804	gi|472459514;gi|183232804	>gi|472459514|gb|EMS13308.1| hypothetical protein KM1_252060 [Entamoeba histolytica HM-3:IMSS];>gi|183232804|ref|XP_001913762.1| hypothetical protein [Entamoeba histolytica HM-1:IMSS]_x0001_gi|169801868|gb|EDS89460.1| hypothetical protein EHI_052990 [Entamoeba h	2	4	3	2	3	4	3	2	3	2	3	4	3	2	74.824	646	646;646	5.7772e-09	4.8	3.1	4.8	6.3	4.6	3.1	1895400	1280600	1303500	4735500	2735900	1667900	4239910001000	1000	3327610001000	3.61e+18	3246410001000	3100039410001000	1.17449e-06	3.08033e-10	0.00107341	2	0	2	3	0	1
gi|67465914	gi|67465914	>gi|67465914|ref|XP_649115.1| SH2-protein kinase domain containing protein [Entamoeba histolytica HM-1:IMSS]_x0001_gi|56465485|gb|EAL43737.1| SH2-protein kinase domain containing protein [Entamoeba histolytica HM-1:IMSS]_x0001_gi|449705231|gb|EMD45322.1| SH2protein ki	1	3	3	2	2	2	2	3	3	2	2	2	2	3	55.615	495	495	1.1311e-06	5.5	3.8	3.8	3.8	3.8	5.5	3062100	2159900	2225700	5457500	4133400	5451400	5312510001000	5511000610001000	5939410001000	6531000610001000	6100041310001000	5410008510001000	0.00081343	0.903437	0.00109786	3	2	2	1	2	2
gi|67466006;gi|511093762;gi|511087976;gi|511086882;gi|511086164;gi|511084140;gi|511083254;gi|511088530;gi|511086988;gi|511087603;gi|511085581;gi|511088280;gi|511083429;gi|511086860;gi|511083405;gi|511093650;gi|511086605;gi|511087141;gi|511083721;gi|511088152;gi|511086783;gi|511083660;gi|511084119;gi|511087586	gi|67466006;gi|511093762;gi|511087976;gi|511086882;gi|511086164;gi|511084140;gi|511083254;gi|511088530;gi|511086988;gi|511087603;gi|511085581;gi|511088280;gi|511083429;gi|511086860;gi|511083405;gi|511093650;gi|511086605;gi|511087141;gi|511083721;gi|511088152;gi|511086783;gi|511083660;gi|511084119;gi|511087586	>gi|67466006|ref|XP_649161.1| enolase [Entamoeba histolytica HM-1:IMSS]_x0001_gi|1706652|sp|P51555.1|ENO1_ENTHI RecName: Full=Enolase 1; AltName: Full=2-phospho-D-glycerate hydro-lyase; AltName: Full=2-phosphoglycerate dehydratase_x0001_gi|498862|gb|AAA80166.1| enolas	24	23	19	20	20	21	22	20	19	20	20	21	22	20	47.327	436	436;436;436;436;436;436;436;436;436;436;436;436;436;436;436;436;436;436;436;436;436;436;436;436	0	45.2	53.4	48.2	52.5	54.6	51.4	883040000	1152000000	967030000	2254500000	1865300000	1336000000	1.75191e+24	2.11571e+24	1.95941e+24	2.10003e+33	2.12851e+24	1.7511e+27	8.34231e-10	0.993986	0.00111896	39	52	52	82	65	48
gi|67483676	gi|67483676	>gi|67483676|ref|XP_657058.1| C2 domain containing protein [Entamoeba histolytica HM-1:IMSS]_x0001_gi|56474293|gb|EAL51672.1| C2 domain containing protein [Entamoeba histolytica HM-1:IMSS]_x0001_gi|449709911|gb|EMD49084.1| C2 domain containing protein [Entamoeba histo	1	6	5	5	5	5	6	5	5	5	5	5	6	5	38.898	339	339	1.3794e-14	15.9	15.9	15.9	15.9	18.9	15.9	10113000	9107300	10122000	19029000	15442000	13468000	2.10004e+19	1.37151e+16	2.37511e+16	2.19821e+16	2.10001e+22	2.11e+19	955.34	6.53097e-07	0.00112564	3	2	3	5	3	2
gi|67470002	gi|67470002	>gi|67470002|ref|XP_650972.1| D-hydantoinase [Entamoeba histolytica HM-1:IMSS]_x0001_gi|56467644|gb|EAL45586.1| D-hydantoinase, putative [Entamoeba histolytica HM-1:IMSS]_x0001_gi|449704824|gb|EMD44993.1| D-hydantoinase, putative [Entamoeba histolytica KU27]_x0001_gi|459660	1	6	4	4	3	4	3	4	4	4	3	4	3	4	50.614	460	460	7.4385e-17	9.1	9.3	7.6	9.3	7.6	10	3733000	10603000	6396800	13848000	14288000	8936700	1.19371e+16	1.94571e+16	1.56611e+16	1.28691e+16	1.541e+19	1.351e+19	0.927578	0.00126263	0.00115922	2	5	2	4	3	3
gi|449702720;gi|67478724	gi|449702720;gi|67478724	>gi|449702720|gb|EMD43306.1| Hypothetical protein EHI5A_052750 [Entamoeba histolytica KU27]_x0001_gi|472459221|gb|EMS13077.1| hypothetical protein KM1_064020 [Entamoeba histolytica HM-3:IMSS];>gi|67478724|ref|XP_654744.1| hypothetical protein [Entamoeba histolyt	2	11	8	10	11	10	10	9	8	10	11	10	10	9	21.656	192	192;193	2.3182e-64	33.9	37	38.5	37	37	33.9	327000000	318020000	421300000	993860000	590880000	681920000	7.59571e+20	6.91e+26	9.88671e+20	1.10002e+27	6.53711e+20	8.51001e+23	6.90509e-07	1.05704e+06	0.00116177	6	11	17	21	13	14
gi|67472683	gi|67472683	>gi|67472683|ref|XP_652131.1| rubrerythrin [Entamoeba histolytica HM-1:IMSS]_x0001_gi|56468944|gb|EAL46745.1| rubrerythrin, putative [Entamoeba histolytica HM-1:IMSS]_x0001_gi|407039818|gb|EKE39826.1| rubrerythrin, putative [Entamoeba nuttalli P19]_x0001_gi|449708510|gb|EMD	1	9	8	8	9	8	8	8	8	8	9	8	8	8	21.243	189	189	2.294e-35	38.6	40.7	44.4	40.7	40.7	40.7	64657000	87131000	72366000	141970000	124260000	72607000	1.41641e+20	1.82131e+20	1.47421e+20	9.6621e+19	1.21e+23	1.21001e+23	1.46594	0.00150521	0.00121835	10	10	15	12	12	9
gi|67471365	gi|67471365	>gi|67471365|ref|XP_651634.1| dynamin-like protein [Entamoeba histolytica HM-1:IMSS]_x0001_gi|56468401|gb|EAL46248.1| dynamin-like protein [Entamoeba histolytica HM-1:IMSS]_x0001_gi|449709057|gb|EMD48400.1| dynamin family protein [Entamoeba histolytica KU27]_x0001_gi|459660	1	7	4	6	4	6	7	7	4	6	4	6	7	7	74.596	663	663	4.7427e-20	6.3	8.9	6.3	9.4	10.7	10.7	4266700	3793100	5179200	12436000	7395400	5623500	1.10008e+19	1.23441e+16	8757210001000	1.12421e+16	9.10001e+18	6100064910001000	978.534	0.00135649	0.00143559	2	2	2	4	4	1
gi|183230049;gi|472457545	gi|183230049;gi|472457545	>gi|183230049|ref|XP_656215.2| dolichyl-diphosphooligosaccharide--protein glycosyltransferase subunit STT3A [Entamoeba histolytica_x0001_gi|169803045|gb|EAL50789.2| dolichyl-diphosphooligosaccharide--protein glycosyltransferase subunit STT3A, putative [Entamoeba	2	3	1	2	3	3	3	3	1	2	3	3	3	3	82.92	721	721;559	1.1316e-06	1.5	2.9	4.4	4.4	4.4	4.4	182190	1234600	2249400	3412700	3637600	1990000	1000	1000	4686910001000	3411000310001000	4539100010001000	3100023410001000	2.93169e-13	2.20308e-13	0.0015119	0	0	0	3	2	1
gi|67472125;gi|449703551	gi|67472125;gi|449703551	>gi|67472125|ref|XP_651925.1| DNA repair/transcription protein Mms19 [Entamoeba histolytica HM-1:IMSS]_x0001_gi|56468717|gb|EAL46539.1| DNA repair/transcription protein Mms19, putative [Entamoeba histolytica HM-1:IMSS]_x0001_gi|459656273|gb|EMH72652.1| DNA repair/tran	2	3	2	2	2	2	3	2	2	2	2	2	3	2	100.23	868	868;868	4.8514e-07	2.4	2.4	2.4	2.4	3.8	2.4	1533900	1342700	1992500	5871700	3585700	1774900	3711310001000	2989810001000	4145910001000	4210008210001000	3564100010001000	2710003710001000	0.000881545	0.000838868	0.00152985	1	1	0	2	1	2
gi|472459808;gi|67477774	gi|472459808;gi|67477774	>gi|472459808|gb|EMS13543.1| nuclear pore protein, putative [Entamoeba histolytica HM-3:IMSS];>gi|67477774|ref|XP_654325.1| nuclear pore protein [Entamoeba histolytica HM-1:IMSS]_x0001_gi|56471364|gb|EAL48939.1| nuclear pore protein, putative [Entamoeba histolyt	2	7	1	1	2	7	2	2	1	1	2	7	2	2	183.96	1683	1683;1701	6.1705e-25	0.7	0.7	1.5	5.1	1.5	1.4	709820	486140	1756100	13299000	1858600	2323500	1000	1000	6289110001000	8645100010001000	3834710001000	4110003310001000	1.15672e-13	2.60776e-10	0.0015302	0	0	1	6	1	1
gi|67475284	gi|67475284	>gi|67475284|ref|XP_653339.1| nucleolar GTP-binding protein 1 [Entamoeba histolytica HM-1:IMSS]_x0001_gi|56470290|gb|EAL47962.1| nucleolar GTP-binding protein 1, putative [Entamoeba histolytica HM-1:IMSS]_x0001_gi|449702267|gb|EMD42940.1| nucleolar GTP-binding protein	1	4	3	3	3	4	4	3	3	3	3	4	4	3	75.869	656	656	4.5109e-09	4.7	4.7	5.3	6.7	6.7	4.7	1569400	2882500	2675900	6863900	4538300	3345600	3319810001000	5911710001000	7176910001000	6110005610001000	5679710001000	4441000910001000	0.00054334	1.04085	0.00161606	0	1	2	4	2	1
gi|67464751;gi|449702764	gi|67464751	>gi|67464751|ref|XP_648567.1| ARP2/3 complex 20 kDa subunit [Entamoeba histolytica HM-1:IMSS]_x0001_gi|67469775|ref|XP_650865.1| ARP2/3 complex 20 kDa subunit [Entamoeba histolytica HM-1:IMSS]_x0001_gi|56464765|gb|EAL43181.1| ARP2/3 complex 20 kDa subunit, putative [E	2	11	7	10	10	11	11	9	7	10	10	11	11	9	21.541	191	191;118	1.2294e-54	40.3	51.8	51.8	56.5	56.5	50.3	11142000	45834000	42388000	59233000	67636000	13264000	4.24381e+16	5.36311e+16	8.27251e+16	6.10003e+19	6.21841e+16	4.4151e+19	0.000695703	0.862457	0.00187369	7	9	9	17	11	4
gi|459656473	gi|459656473	>gi|459656473|gb|EMH72799.1| elongation factor Tu C-terminal domain containing protein [Entamoeba histolytica HM-1:IMSS-B]	1	7	6	7	7	6	7	6	6	7	7	6	7	6	31.571	285	285	2.4303e-17	15.8	24.2	24.2	15.8	24.2	21.1	254430000	232570000	206630000	283340000	359590000	164770000	5.55871e+20	5.41351e+20	4.91791e+20	2.7821e+23	3.48421e+20	2.21001e+23	0.00199803	1.55373	0.00222529	7	9	8	7	4	1
gi|472459135;gi|67467172;gi|449705513	gi|472459135;gi|67467172;gi|449705513	>gi|472459135|gb|EMS13011.1| dual-specificity kinase, putative [Entamoeba histolytica HM-3:IMSS];>gi|67467172|ref|XP_649706.1| protein kinase [Entamoeba histolytica HM-1:IMSS]_x0001_gi|56466197|gb|EAL44320.1| protein kinase, putative [Entamoeba histolytica HM-1:	3	4	3	2	2	4	3	3	3	2	2	4	3	3	68.003	596	596;675;675	2.1132e-09	5.5	4	4	6.9	4.5	5.5	2859700	1689500	774950	11195000	4596500	3523100	3783810001000	4355910001000	2684810001000	7910004410001000	5.21e+18	9615110001000	0.000478358	8.36067e-07	0.279228	1	0	0	3	2	2
gi|67472973	gi|67472973	>gi|67472973|ref|XP_652274.1| hypothetical protein [Entamoeba histolytica HM-1:IMSS]_x0001_gi|56469103|gb|EAL46890.1| hypothetical protein EHI_166360 [Entamoeba histolytica HM-1:IMSS]_x0001_gi|449708621|gb|EMD48045.1| Hypothetical protein EHI5A_206980 [Entamoeba histo	1	2	1	1	2	2	2	2	1	1	2	2	2	2	40.765	349	349	1.3369e-09	3.2	3.7	6.9	6.9	6.9	6.9	1095300	1522700	1427200	5610200	4321500	4875400	1000	1000	2761910001000	4724410001000	4548210001000	9395710001000	2.11667e-10	2.19867e-10	0.293954	0	1	0	1	1	2
gi|67477733;gi|511087299;gi|449707383	gi|67477733;gi|511087299;gi|449707383	>gi|67477733|ref|XP_654307.1| hypothetical protein [Entamoeba histolytica HM-1:IMSS]_x0001_gi|56471344|gb|EAL48921.1| hypothetical protein EHI_070680 [Entamoeba histolytica HM-1:IMSS]_x0001_gi|459662677|gb|EMH77527.1| hypothetical protein EHI8A_080610 [Entamoeba histo	3	4	3	4	4	4	4	4	3	4	4	4	4	4	56.447	497	497;497;497	3.0462e-17	8	10.1	10.1	10.1	10.1	10.1	1798200	2581600	2228300	7994400	4531100	4439500	5252910001000	5598610001000	4166410001000	7100065710001000	4991000810001000	7294110001000	0.00073984	0.00112174	0.571202	3	2	1	3	3	3
gi|67472989;gi|511087228;gi|511086914;gi|472457431	gi|67472989;gi|511087228;gi|511086914;gi|472457431	>gi|67472989|ref|XP_652282.1| hypothetical protein [Entamoeba histolytica HM-1:IMSS]_x0001_gi|56469110|gb|EAL46896.1| hypothetical protein EHI_024530 [Entamoeba histolytica HM-1:IMSS]_x0001_gi|449706395|gb|EMD46254.1| Hypothetical protein EHI5A_011220 [Entamoeba histo	4	2	1	2	2	2	2	2	1	2	2	2	2	2	36.638	330	330;330;330;330	7.2887e-09	3.6	5.8	5.8	5.8	5.8	5.8	4645100	17559000	19061000	43302000	27540000	39301000	1000	3.36241e+16	3.72481e+16	4.83721e+16	3.21001e+19	6.35981e+16	2.06731e-14	0.00104748	0.585679	2	2	3	4	3	3
gi|15216661;gi|67473255;gi|56785940;gi|449708157;gi|472462149	gi|15216661;gi|67473255	>gi|15216661|gb|AAK92362.1|AF337951_1 Gal/GalNAc lectin Igl2 [Entamoeba histolytica];>gi|67473255|ref|XP_652394.1| Gal/GalNAc lectin subunit Igl2 [Entamoeba histolytica HM-1:IMSS]_x0001_gi|56469245|gb|EAL47008.1| Gal/GalNAc lectin subunit Igl2 [Entamoeba histoly	5	4	2	3	2	4	3	3	2	2	2	3	2	2	116.78	1074	1074;1105;336;46;279	5.2793e-102	12.8	13.2	13.7	18.3	16.2	13.2	1367200	1827700	1336600	4425300	4060600	3112100	3718110001000	3610001310001000	3653110001000	3961000510001000	4.31e+18	4537410001000	0.00093868	0.000837587	0.805109	1	1	1	2	0	2
gi|67477097;gi|459656500	gi|67477097;gi|459656500	>gi|67477097|ref|XP_654063.1| hypothetical protein [Entamoeba histolytica HM-1:IMSS]_x0001_gi|56471077|gb|EAL48673.1| hypothetical protein, conserved [Entamoeba histolytica HM-1:IMSS]_x0001_gi|449705674|gb|EMD45677.1| Hypothetical protein EHI5A_131750 [Entamoeba histo	2	2	1	1	2	2	2	2	1	1	2	2	2	2	56.271	496	496;811	0.00018911	1.6	1.6	3.4	3.4	3.4	3.4	2446600	2426900	6988700	18724000	9772700	13745000	1000	1000	1.47471e+16	2.10001e+19	1.34791e+16	1.83131e+16	4.76187e-17	7.41889e-14	0.805276	1	0	1	2	1	1
gi|183231556;gi|449706313;gi|449708828;gi|480527284	gi|183231556	>gi|183231556|ref|XP_001913596.1| serine-threonine-isoleucine rich protein [Entamoeba histolytica HM-1:IMSS]_x0001_gi|169802420|gb|EDS89625.1| serine-threonine-isoleucine rich protein, putative [Entamoeba histolytica HM-1:IMSS]	4	25	15	11	17	24	19	24	2	2	3	3	2	3	256.69	2364	2364;749;397;480	7.8697e-71	6.3	4.5	7.5	10.8	8.2	10.6	25005000	11702000	29630000	113700000	84283000	54191000	5.51001e+19	4.61811e+16	7.10005e+19	1.10006e+23	7.51001e+19	8.81001e+19	0.000500884	0.000614927	0.805908	1	2	3	24	7	14
gi|67482153;gi|67471034	gi|67482153	>gi|67482153|ref|XP_656426.1| protein phosphatase domain-containing protein [Entamoeba histolytica HM-1:IMSS]_x0001_gi|56473624|gb|EAL51040.1| protein phosphatase domain-containing protein [Entamoeba histolytica HM-1:IMSS]_x0001_gi|449710251|gb|EMD49365.1| protein pho	2	6	2	2	3	6	3	4	2	2	3	6	3	4	35.138	320	320;336	7.193e-23	6.6	7.2	10.9	24.4	10.9	16.6	3587700	3744400	6881800	21815000	8916400	11795000	9261210001000	7716910001000	1.29411e+16	1.51311e+16	1.10005e+19	1.58741e+16	0.000612065	7.01506e-07	0.815234	1	0	2	5	3	4
gi|459660605;gi|472457091;gi|67482329;gi|449705051	gi|459660605;gi|472457091;gi|67482329;gi|449705051	>gi|459660605|gb|EMH75954.1| PIWI, putative, partial [Entamoeba histolytica HM-1:IMSS-B];>gi|472457091|gb|EMS11392.1| piwi domain containing protein [Entamoeba histolytica HM-3:IMSS];>gi|67482329|ref|XP_656514.1| PIWI [Entamoeba histolytica HM-1:IMSS]_x0001_gi|5	4	12	7	6	9	9	9	8	7	6	9	9	9	8	96.254	831	831;885;937;937	1.5459e-41	10.3	7.9	11.9	12.4	12.4	11.2	8677900	9622200	13947000	29599000	17033000	17763000	2.56651e+16	2.22961e+16	2.14461e+16	3.10007e+19	2.10007e+19	2.53191e+16	0.000827889	0.00106168	0.847032	4	3	2	8	5	4
gi|67472164	gi|67472164	>gi|67472164|ref|XP_651942.1| hypothetical protein [Entamoeba histolytica HM-1:IMSS]_x0001_gi|56468736|gb|EAL46555.1| hypothetical protein EHI_193430 [Entamoeba histolytica HM-1:IMSS]_x0001_gi|472463078|gb|EMS16134.1| hypothetical protein KM1_041620 [Entamoeba histoly	1	2	2	1	2	2	2	2	2	1	2	2	2	2	32.173	267	267	2.0257e-08	7.5	3.4	7.5	7.5	7.5	7.5	2286900	1989200	2296400	9360400	3741600	4782200	4910009910001000	1000	4181910001000	1.31e+19	4117610001000	4837610001000	0.000374809	2.42859e-10	0.864458	1	1	1	2	1	0
gi|183233177;gi|183231409;gi|449708105;gi|183231411	gi|183233177	>gi|183233177|ref|XP_651295.2| hypothetical protein [Entamoeba histolytica HM-1:IMSS]_x0001_gi|169801693|gb|EAL45909.2| hypothetical protein EHI_189410 [Entamoeba histolytica HM-1:IMSS]_x0001_gi|449708059|gb|EMD47590.1| eukaryotic translation initiation factor 3 subun	4	7	4	4	6	6	5	6	4	4	6	6	5	6	76.336	664	664;184;75;136	4.3708e-29	6.5	6.5	9.6	10.2	8.3	9.8	12293000	13153000	13704000	24246000	14704000	45934000	3.1771e+19	3.83771e+16	2.58691e+16	3.61e+22	3.10003e+19	2.89631e+16	0.000880082	0.00123796	0.893174	3	3	3	7	3	3
gi|67482754;gi|449704469;gi|472458479	gi|67482754;gi|449704469;gi|472458479	>gi|67482754|ref|XP_656678.1| glycyl-tRNA synthetase [Entamoeba histolytica HM-1:IMSS]_x0001_gi|56473893|gb|EAL51292.1| glycyl-tRNA synthetase, putative [Entamoeba histolytica HM-1:IMSS]_x0001_gi|459658970|gb|EMH74707.1| glycine--tRNA ligase, putative [Entamoeba histo	3	4	3	3	4	4	4	3	3	3	4	4	4	3	70.658	627	627;627;627	4.7854e-14	5.6	5.6	7.7	7.7	7.7	5.6	3588100	3410700	4750600	10367000	9412800	7023900	7462210001000	7451910001000	1.10007e+19	1.10002e+22	1.11e+19	1.10008e+19	6.78371e-10	6.71341e-07	0.999994	1	2	1	3	5	2
gi|67484706;gi|480522538;gi|459660964;gi|67479361;gi|449707235	gi|67484706;gi|480522538;gi|459660964;gi|67479361;gi|449707235	>gi|67484706|ref|XP_657573.1| helicase [Entamoeba histolytica HM-1:IMSS]_x0001_gi|56474840|gb|EAL52196.1| helicase, putative [Entamoeba histolytica HM-1:IMSS]_x0001_gi|449706702|gb|EMD46495.1| helicase, putative [Entamoeba histolytica KU27]_x0001_gi|459658182|gb|EMH74101.1|	5	2	1	1	1	2	2	1	1	1	1	2	2	1	93.123	811	811;653;659;664;664	0.00066806	0.9	0.9	0.9	2	2	0.9	11586000	30080000	17069000	72495000	85064000	7700600	1000	1000	1000	1.39161e+20	3.61001e+19	1000	7.18592e-18	2.77008e-17	1	1	1	1	2	2	1
gi|67482309	gi|67482309	>gi|67482309|ref|XP_656504.1| oxidoreductase [Entamoeba histolytica HM-1:IMSS]_x0001_gi|56473705|gb|EAL51117.1| oxidoreductase, putative [Entamoeba histolytica HM-1:IMSS]_x0001_gi|449703953|gb|EMD44296.1| oxidoreductase, putative [Entamoeba histolytica KU27]_x0001_gi|459661	1	2	1	2	1	2	2	2	1	2	1	2	2	2	35.573	316	316	2.4458e-06	3.8	7.6	3.8	7.6	7.6	7.6	1230100	3355400	799560	6307500	8349200	2798000	1000	1000	1000	6571000510001000	7461100010001000	1000	1.52184e-13	1.34028e-13	1	1	0	0	1	2	0
gi|459661944;gi|67480121	gi|459661944;gi|67480121	>gi|459661944|gb|EMH76979.1| thioredoxin, putative [Entamoeba histolytica HM-1:IMSS-B];>gi|67480121|ref|XP_655421.1| thioredoxin [Entamoeba histolytica HM-1:IMSS]_x0001_gi|56472556|gb|EAL50035.1| thioredoxin, putative [Entamoeba histolytica HM-1:IMSS]_x0001_gi|4724591	2	3	3	2	1	3	3	2	3	2	1	3	3	2	35.529	300	300;339	3.6804e-07	9	6	3.3	9	9	6	1695600	681210	369980	3187300	1715300	1506800	3699310001000	1000	1000	3100098810001000	2100096310001000	1000	0.00119329	4.76169e-13	1	2	0	0	2	2	1
gi|67481277	gi|67481277	>gi|67481277|ref|XP_655988.1| beta-galactosidase [Entamoeba histolytica HM-1:IMSS]_x0001_gi|56473160|gb|EAL50603.1| beta-galactosidase, putative [Entamoeba histolytica HM-1:IMSS]_x0001_gi|449703185|gb|EMD43679.1| betagalactosidase, putative [Entamoeba histolytica KU27	1	3	2	1	0	2	3	2	2	1	0	2	3	2	66.012	567	567	5.9949e-09	4.2	2.1	0	4.2	6.2	4.2	3754900	3979700	0	6128400	7508900	4285500	1000	1000	1000	7351910001000	7844510001000	1000	1.36019e-10	1.27478e-10	1	0	0	0	1	2	0
gi|67482121	gi|67482121	>gi|67482121|ref|XP_656410.1| acyl-CoA synthetase [Entamoeba histolytica HM-1:IMSS]_x0001_gi|56473604|gb|EAL51023.1| acyl-CoA synthetase, putative [Entamoeba histolytica HM-1:IMSS]_x0001_gi|449701960|gb|EMD42679.1| longchain-fatty-acid-CoA ligase, putative [Entamoeba	1	2	1	1	2	2	2	1	1	1	2	2	2	1	72.691	645	645	4.4252e-06	1.6	1.6	3.3	3.3	3.3	1.6	950750	1314300	0	2433200	3145600	1454200	1000	1000	1000	2100014310001000	4217510001000	1000	4.76187e-13	2.37107e-10	1	0	0	0	2	2	0
gi|67476664	gi|67476664	>gi|67476664|ref|XP_653891.1| hypothetical protein [Entamoeba histolytica HM-1:IMSS]_x0001_gi|56470891|gb|EAL48505.1| hypothetical protein EHI_192630 [Entamoeba histolytica HM-1:IMSS]_x0001_gi|449702060|gb|EMD42765.1| Hypothetical protein EHI5A_167530 [Entamoeba histo	1	2	2	2	1	2	2	2	2	2	1	2	2	2	63.274	544	544	9.8191e-05	3.7	3.7	2	3.7	3.7	3.7	2835400	3307900	1301500	6924100	3665000	4156800	1000	1000	1000	8532410001000	2817710001000	1000	1.172e-10	3.54898e-10	1	0	0	0	1	1	0
gi|67478161;gi|472457956	gi|67478161;gi|472457956	>gi|67478161|ref|XP_654498.1| UDP-glucose:glycoprotein glucosyltransferase [Entamoeba histolytica HM-1:IMSS]_x0001_gi|56471551|gb|EAL49112.1| UDP-glucose:glycoprotein glucosyltransferase, putative [Entamoeba histolytica HM-1:IMSS]_x0001_gi|449706761|gb|EMD46538.1| UDP	2	3	1	0	0	3	2	1	1	0	0	3	2	1	150	1281	1281;1281	2.2357e-09	0.9	0	0	2.9	2	0.9	2066300	0	0	5006200	1139300	1547700	1000	1000	1000	3610006510001000	2775410001000	1000	2.77008e-13	3.60307e-10	1	0	0	0	2	1	1
gi|67468739	gi|67468739	>gi|67468739|ref|XP_650383.1| hypothetical protein [Entamoeba histolytica HM-1:IMSS]_x0001_gi|56467001|gb|EAL44997.1| hypothetical protein EHI_169670 [Entamoeba histolytica HM-1:IMSS]_x0001_gi|449703759|gb|EMD44150.1| GRIP domain containing protein RUD3 [Entamoeba his	1	2	1	1	2	2	2	2	1	1	2	2	2	2	98.706	863	863	9.9419e-07	1.5	1.5	3.1	3.1	3.1	3.1	443660	500980	551450	3863100	2108900	1800600	1000	1000	1000	3.771e+18	2639910001000	1000	2.65182e-16	3.78801e-10	1	0	0	0	1	1	0
gi|67479697;gi|511085599;gi|183235205;gi|183237345;gi|183231836;gi|183234769;gi|449708402;gi|183231859;gi|67465840;gi|511085364;gi|67476467;gi|511085019;gi|67483758	gi|67479697;gi|511085599;gi|183235205;gi|183237345;gi|183231836;gi|183234769;gi|449708402;gi|183231859;gi|67465840;gi|511085364;gi|67476467;gi|511085019;gi|67483758	>gi|67479697|ref|XP_655230.1| 26s protease regulatory subunit [Entamoeba histolytica HM-1:IMSS]_x0001_gi|56472352|gb|EAL49843.1| 26s protease regulatory subunit [Entamoeba histolytica HM-1:IMSS];>gi|511085599|dbj|BAN38676.1| 26S protease regulatory subunit, puta	13	2	1	1	1	2	2	1	1	1	1	2	2	1	46.914	417	417;417;417;211;247;375;391;391;398;398;410;410;422	0.00012482	2.9	2.9	2.9	5.8	5.8	2.9	1021500	846070	992890	2531900	2021500	1603400	1000	1000	1000	2485810001000	2487310001000	1000	4.02283e-10	4.02041e-10	1	1	0	0	2	1	1
gi|449704868;gi|183231716;gi|67482259;gi|472463404;gi|67478975	gi|449704868;gi|183231716;gi|67482259;gi|472463404;gi|67478975	>gi|449704868|gb|EMD45028.1| Rap GTPase-activating protein, putative [Entamoeba histolytica KU27]_x0001_gi|472460337|gb|EMS13962.1| rap GTPase-activating protein, putative [Entamoeba histolytica HM-3:IMSS];>gi|183231716|ref|XP_654038.2| hypothetical protein [Ent	5	2	0	1	1	2	2	1	0	1	1	2	2	1	58.764	508	508;508;610;611;778	8.9576e-06	0	1.6	1.6	3.9	3.9	2.4	0	755340	529570	3337000	2000300	1212300	1000	1000	1000	3339110001000	2413510001000	1000	2.99481e-10	4.14334e-10	1	0	0	0	2	1	1
gi|472458192;gi|183232667;gi|449703272;gi|183233031;gi|183235504;gi|480522270;gi|183234827;gi|183236666;gi|449703273	gi|472458192;gi|183232667;gi|449703272;gi|183233031;gi|183235504;gi|480522270	>gi|472458192|gb|EMS12262.1| programmed cell death protein, putative [Entamoeba histolytica HM-3:IMSS];>gi|183232667|ref|XP_654947.2| rRNA biogenesis protein RRP5 [Entamoeba histolytica HM-1:IMSS]_x0001_gi|169801940|gb|EAL49568.2| rRNA biogenesis protein RRP5, p	9	4	2	2	2	3	2	1	2	2	2	3	2	1	188.11	1625	1625;1710;1234;799;811;928;517;526;725	2.652e-07	1	1.5	1.5	2.2	1.5	0.6	739090	888320	838790	2810300	1409500	1205600	1000	1000	1000	2354100010001000	2158410001000	1000	4.24791e-13	4.63304e-10	1	0	0	0	2	1	1
gi|183231634;gi|67481369	gi|183231634;gi|67481369	>gi|183231634|ref|XP_001913603.1| vacuolar ATP synthase subunit B [Entamoeba histolytica HM-1:IMSS]_x0001_gi|169802406|gb|EDS89622.1| vacuolar ATP synthase subunit B, putative [Entamoeba histolytica HM-1:IMSS];>gi|67481369|ref|XP_656034.1| V-type ATPase, B subun	2	2	1	1	2	2	2	0	1	1	2	2	2	0	14.523	168	168;496	1.8747e-10	8.9	8.9	15.5	15.5	15.5	0	532290	0	372820	1587700	1652300	0	1000	1000	1000	1684610001000	1898410001000	1000	5.93609e-10	5.26757e-10	1	1	0	0	2	1	0
gi|449710213;gi|183230449;gi|675514	gi|449710213;gi|183230449;gi|675514	>gi|449710213|gb|EMD49335.1| chaperonin CPN602 mitochondrial precursor, putative [Entamoeba histolytica KU27]_x0001_gi|480520582|gb|ENY60395.1| chaperonin CPN60-2, mitochondrial precursor, putative [Entamoeba histolytica HM-1:IMSS-A];>gi|183230449|ref|XP_656268.	3	2	1	1	1	2	2	1	1	1	1	2	2	1	56.825	536	536;536;366	3.8261e-05	2.6	2.6	3.2	5.8	5.8	2.6	422320	520060	369530	1190700	1152200	971040	1000	1000	1000	1110009810001000	1472310001000	1000	9.00893e-13	6.79205e-10	1	0	1	0	0	2	0
gi|183231093	gi|183231093	>gi|183231093|ref|XP_001913519.1| hypothetical protein [Entamoeba histolytica HM-1:IMSS]_x0001_gi|169802644|gb|EDS89711.1| hypothetical protein EHI_159840 [Entamoeba histolytica HM-1:IMSS]_x0001_gi|449706541|gb|EMD46367.1| Hypothetical protein EHI5A_165760 [Entamoeba	1	2	2	0	0	2	2	0	2	0	0	2	2	0	110.25	943	943	0.0002439	2.3	0	0	2.3	2.3	0	615680	0	0	1256400	1212400	0	1000	1000	1000	1297210001000	1423310001000	1000	7.70885e-10	7.02588e-10	1	0	0	0	1	1	0
gi|67462543;gi|449710489	gi|67462543;gi|449710489	>gi|67462543|ref|XP_647933.1| hypothetical protein [Entamoeba histolytica HM-1:IMSS]_x0001_gi|56463659|gb|EAL42546.1| hypothetical protein EHI_141940 [Entamoeba histolytica HM-1:IMSS]_x0001_gi|472458103|gb|EMS12193.1| 60S ribosomal protein L22, putative [Entamoeba his	2	3	2	2	3	2	2	2	2	2	3	2	2	2	15.847	137	137;137	9.1456e-07	15.3	15.3	28.5	15.3	15.3	15.3	12847000	16144000	12192000	36535000	33362000	25806000	2.96161e+16	3.39781e+16	2.91361e+16	3.81001e+22	4.621e+19	2.72171e+16	7.77324e-07	0.000735297	1.07051	1	2	1	2	2	1
gi|67463154	gi|67463154	>gi|67463154|ref|XP_648234.1| hypothetical protein [Entamoeba histolytica HM-1:IMSS]_x0001_gi|56464298|gb|EAL42847.1| hypothetical protein, conserved [Entamoeba histolytica HM-1:IMSS]_x0001_gi|58493520|gb|AAW78555.1| G protein-coupled receptor 1 [Entamoeba histolytica	1	6	3	3	4	6	5	5	3	3	4	6	5	5	56.93	491	491	2.5802e-29	5.1	5.1	7.9	11	9.4	9.4	2880800	2286400	4337500	10529000	5219700	4637500	6413810001000	5751410001000	8100013510001000	1.10007e+19	6251000110001000	7110009210001000	5.83038e-07	0.000920078	1.13924	1	0	1	3	1	3
gi|67478503	gi|67478503	>gi|67478503|ref|XP_654643.1| phosphoinositide phosphatase [Entamoeba histolytica HM-1:IMSS]_x0001_gi|56471710|gb|EAL49257.1| phosphoinositide phosphatase, putative [Entamoeba histolytica HM-1:IMSS]_x0001_gi|449708075|gb|EMD47602.1| recessive suppressor of secretory d	1	3	1	1	3	3	2	3	1	1	3	3	2	3	67.831	586	586	6.8576e-09	1.4	1.7	5.6	5.6	4.3	5.6	1188600	212050	2378100	4529900	1248300	2945700	1000	1000	5467810001000	3455910001000	4231610001000	2494410001000	2.89359e-10	2.36317e-10	2.19203	1	1	2	3	1	1
gi|67466644;gi|472458145;gi|449701870	gi|67466644;gi|472458145;gi|449701870	>gi|67466644|ref|XP_649469.1| hypothetical protein [Entamoeba histolytica HM-1:IMSS]_x0001_gi|56465919|gb|EAL44083.1| hypothetical protein EHI_196400 [Entamoeba histolytica HM-1:IMSS]_x0001_gi|459662506|gb|EMH77401.1| hypothetical protein EHI8A_050060 [Entamoeba histo	3	2	0	1	2	2	2	2	0	1	2	2	2	2	68.198	597	597;597;597	1.4473e-09	0	2	4.2	4.2	4.2	4.2	0	450320	1644400	2051500	2217500	894170	1000	1000	4474410001000	1673410001000	2100092710001000	1358610001000	5.97582e-10	4.76169e-13	3.29337	0	1	1	1	1	2
gi|67479976	gi|67479976	>gi|67479976|ref|XP_655361.1| Rho guanine nucleotide exchange factor [Entamoeba histolytica HM-1:IMSS]_x0001_gi|56472492|gb|EAL49974.1| Rho guanine nucleotide exchange factor, putative [Entamoeba histolytica HM-1:IMSS]_x0001_gi|449706055|gb|EMD45981.1| rho guanine nuc	1	2	2	2	2	2	2	2	2	2	2	2	2	2	52.849	455	455	4.9212e-06	4.8	4.8	4.8	4.8	4.8	4.8	2457200	2759400	1838400	6551200	3723600	4077100	5195210001000	5362710001000	4279100010001000	6245100010001000	4.61e+21	6666610001000	0.000831886	1.16328e-09	641.87	1	0	1	2	0	2
gi|472462541;gi|449707942;gi|511086715;gi|183229715;gi|67469755;gi|511084382;gi|449705135;gi|511084696	gi|472462541;gi|449707942;gi|511086715;gi|183229715;gi|67469755;gi|511084382;gi|449705135;gi|511084696	>gi|472462541|gb|EMS15716.1| NAD-specific malate dehydrogenase 1, putative [Entamoeba histolytica HM-3:IMSS];>gi|449707942|gb|EMD47498.1| NADspecific malate dehydrogenase, putative [Entamoeba histolytica KU27];>gi|511086715|dbj|BAN39218.1| malate dehydroge	8	6	6	6	6	6	6	6	6	6	6	6	6	6	24.655	225	225;307;354;354;355;355;157;355	2.3775e-15	18.7	18.7	18.7	18.7	18.7	18.7	42176000	40662000	31182000	104830000	78123000	69018000	8.91411e+16	8.71911e+16	7.10004e+19	1.10001e+26	8.81001e+19	9.98921e+16	8.10366e-10	0.000989683	710.771	3	2	3	7	5	3
gi|449707938;gi|183234846;gi|183235982	gi|449707938;gi|183234846	>gi|449707938|gb|EMD47496.1| filopodin, putative [Entamoeba histolytica KU27]_x0001_gi|459655790|gb|EMH72279.1| filopodin, putative [Entamoeba histolytica HM-1:IMSS-B]_x0001_gi|472465371|gb|EMS17982.1| filopodin, putative [Entamoeba histolytica HM-3:IMSS]_x0001_gi|480523569	3	24	18	17	18	23	21	22	18	17	18	23	21	22	151.75	1355	1355;1356;200	5.382e-104	13.9	13.9	15.3	18.3	17.5	16.8	53686000	44086000	44458000	157630000	81301000	117410000	1.13621e+20	9.21e+19	1.11e+23	1.581e+23	1.10002e+23	1.55721e+20	0.000718665	0.000837259	712.815	10	5	13	21	13	17
gi|67474440;gi|67473972	gi|67474440	>gi|67474440|ref|XP_652969.1| ubiquitin-conjugating enzyme family protein [Entamoeba histolytica HM-1:IMSS]_x0001_gi|56469879|gb|EAL47583.1| ubiquitin-conjugating enzyme family protein [Entamoeba histolytica HM-1:IMSS]_x0001_gi|449708710|gb|EMD48118.1| ubiquitinconjug	2	6	5	6	5	6	6	4	5	6	5	6	6	4	20.937	185	185;165	1.7242e-31	28.1	34.1	28.1	34.1	34.1	23.8	33289000	37844000	31387000	79395000	62331000	56766000	7.42281e+16	7.35571e+16	6.3141e+19	8.691e+22	7.6461e+19	8.58651e+16	8.5408e-07	0.000962021	735.351	4	7	4	5	4	6
gi|67481087;gi|472459932;gi|449709054	gi|67481087;gi|472459932;gi|449709054	>gi|67481087|ref|XP_655893.1| hypothetical protein [Entamoeba histolytica HM-1:IMSS]_x0001_gi|56473057|gb|EAL50505.1| hypothetical protein EHI_049670 [Entamoeba histolytica HM-1:IMSS]_x0001_gi|459657801|gb|EMH73807.1| hypothetical protein EHI8A_013210 [Entamoeba histo	3	3	1	1	3	2	2	2	1	1	3	2	2	2	93.825	822	822;822;822	2.3308e-06	1.2	1.2	3.5	2.7	2.7	2.7	426140	587470	2477300	5043500	1932700	3763400	1000	1000	3463100010001000	5832610001000	3100033610001000	4482610001000	1.7145e-10	3.22577e-13	772.563	0	0	2	2	0	2
gi|183232371;gi|449704443	gi|183232371;gi|449704443	>gi|183232371|ref|XP_001913704.1| hypothetical protein [Entamoeba histolytica HM-1:IMSS]_x0001_gi|169802060|gb|EDS89516.1| hypothetical protein EHI_027380 [Entamoeba histolytica HM-1:IMSS]_x0001_gi|459662632|gb|EMH77492.1| hypothetical protein EHI8A_098820 [Entamoeba	2	2	0	1	2	2	2	2	0	1	2	2	2	2	23.93	208	208;479	2.057e-07	0	3.8	9.1	9.1	9.1	9.1	0	795770	4805900	7024300	6624900	8440200	1000	1000	1.10002e+19	6539410001000	7310005910001000	1.42271e+16	1.52919e-10	1.36799e-13	773.19	0	0	2	1	1	2
gi|67469769	gi|67469769	>gi|67469769|ref|XP_650862.1| hypothetical protein [Entamoeba histolytica HM-1:IMSS]_x0001_gi|56467523|gb|EAL45476.1| hypothetical protein EHI_030750 [Entamoeba histolytica HM-1:IMSS]	1	49	45	43	45	48	46	39	4	4	4	4	4	3	131.12	1153	1153	3.5529e-217	29	28.3	29.1	32.5	30.7	27.2	717610000	882070000	576870000	1820700000	1471300000	992580000	1.41911e+24	1.59381e+24	1.271e+27	1.6751e+27	1.591e+27	1.52771e+24	0.000847179	0.00100177	831.964	51	55	52	72	66	58
gi|183231113	gi|183231113	>gi|183231113|ref|XP_656317.2| dihydropyrimidine dehydrogenase [Entamoeba histolytica HM-1:IMSS]_x0001_gi|169802613|gb|EAL50934.2| dihydropyrimidine dehydrogenase, putative [Entamoeba histolytica HM-1:IMSS]_x0001_gi|449710343|gb|EMD49439.1| dihydropyrimidine dehydroge	1	18	14	15	13	18	17	16	14	15	13	18	17	16	98.781	901	901	1.4183e-50	14.3	15.4	14.5	19.4	18.4	16.4	43168000	47459000	40635000	148930000	79320000	81247000	9.48771e+16	9.77331e+16	1.10001e+26	1.21791e+20	8.71e+22	1.2431e+23	0.000779016	1.12208e-06	884.893	6	9	8	12	11	10
gi|183235526;gi|67483776;gi|67470370;gi|511087601;gi|511087263;gi|511085023;gi|449702869;gi|449702712;gi|449707673	gi|183235526;gi|67483776;gi|67470370;gi|511087601;gi|511087263;gi|511085023;gi|449702869	>gi|183235526|ref|XP_649568.2| hypothetical protein [Entamoeba histolytica HM-1:IMSS]_x0001_gi|169800505|gb|EAL44188.2| hypothetical protein, conserved [Entamoeba histolytica HM-1:IMSS];>gi|67483776|ref|XP_657108.1| hypothetical protein [Entamoeba histolytica HM	9	5	2	3	4	5	5	4	2	3	4	5	5	4	23.372	204	204;237;237;237;237;237;117;120;72	2.1196e-19	10.3	16.7	24	31.4	31.4	24	2455900	2997200	5461000	11037000	10136000	8945200	5684710001000	5968310001000	1.10007e+19	1.10005e+19	1.41001e+19	1.22581e+16	5.1677e-07	4.23283e-07	897.424	0	0	3	5	4	5
gi|472462606;gi|67484090;gi|449707785;gi|183231529;gi|2350854	gi|472462606;gi|67484090;gi|449707785	>gi|472462606|gb|EMS15766.1| filamin 2, putative [Entamoeba histolytica HM-3:IMSS];>gi|67484090|ref|XP_657265.1| filamin 2 [Entamoeba histolytica HM-1:IMSS]_x0001_gi|56474523|gb|EAL51888.1| filamin 2, putative [Entamoeba histolytica HM-1:IMSS];>gi|449707785|gb|E	5	34	29	26	28	33	30	27	3	2	3	3	3	2	91.102	819	819;857;857;339;95	0	32.8	28.3	30.8	34.2	32.1	32.1	358350000	266280000	361120000	1084200000	556090000	576290000	7.61001e+23	5.47981e+20	7.781e+23	1.10003e+27	6.51001e+23	8.46241e+20	0.0006918	0.000841751	919.478	33	23	28	50	32	30
gi|67484634	gi|67484634	>gi|67484634|ref|XP_657537.1| hypothetical protein [Entamoeba histolytica HM-1:IMSS]_x0001_gi|56474795|gb|EAL52152.1| hypothetical protein, conserved [Entamoeba histolytica HM-1:IMSS]_x0001_gi|449709792|gb|EMD48991.1| variant SH3 domain containing protein, putative [E	1	4	3	3	2	3	3	4	3	3	2	3	3	4	43.937	393	393	1.4023e-11	8.7	8.7	6.4	8.7	8.7	12	4613000	4671800	3438000	11002000	6355900	8728600	9645410001000	9941510001000	1.10005e+19	1.10003e+22	7100088510001000	1.17661e+16	8.76831e-10	0.0014002	934.931	2	2	2	2	2	4
gi|67462785;gi|511088363;gi|511088299;gi|511088092;gi|511087959;gi|511087907;gi|511087894;gi|511087800;gi|511087798;gi|511087679;gi|511087204;gi|511087057;gi|511086757;gi|511086738;gi|511086588;gi|511086556;gi|511086444;gi|511086296;gi|511085825;gi|511085536;gi|511085359;gi|511085271;gi|511084803;gi|511084660;gi|511084606;gi|511084573;gi|511084482;gi|511084275;gi|511083841;gi|511083624;gi|5110834…	gi|67462785;gi|511088363;gi|511088299;gi|511088092;gi|511087959;gi|511087907;gi|511087894;gi|511087800;gi|511087798;gi|511087679;gi|511087204;gi|511087057;gi|511086757;gi|511086738;gi|511086588;gi|511086556;gi|511086444;gi|511086296;gi|511085825;gi|511085536;gi|511085359;gi|511085271;gi|511084803;gi|511084660;gi|511084606;gi|511084573;gi|511084482;gi|511084275;gi|511083841;gi|511083624;gi|5110834…	>gi|67462785|ref|XP_648054.1| actin [Entamoeba histolytica HM-1:IMSS]_x0001_gi|67465287|ref|XP_648828.1| actin [Entamoeba histolytica HM-1:IMSS]_x0001_gi|67479549|ref|XP_655156.1| actin [Entamoeba histolytica HM-1:IMSS]_x0001_gi|67480281|ref|XP_655490.1| actin [Entamoeba hi	79	24	21	19	22	20	21	20	14	13	13	13	14	13	42.03	376	376;376;376;376;376;376;376;376;376;376;376;376;376;376;376;376;376;376;376;376;376;376;376;376;376;376;376;376;376;376;376;373;376;376;376;376;376;376;376;376;376;376;376;376;376;376;376;376;376;376;376;376;376;376;376;376;376;376;332;376;376;376;376;376;376;376;107;120;132;124;137;68;76;86;106;118;68;35;23	1.8139e-280	43.1	41	49.2	42.8	43.1	43.1	1384600000	1711000000	1564500000	3244300000	3361300000	2849700000	2.93911e+24	3.671e+27	3.31001e+27	3.5561e+27	4.10006e+30	3.24781e+24	0.000826498	0.000895352	1019.15	45	45	54	61	59	41
gi|67481597	gi|67481597	>gi|67481597|ref|XP_656148.1| hypothetical protein [Entamoeba histolytica HM-1:IMSS]_x0001_gi|56473328|gb|EAL50762.1| hypothetical protein EHI_035720 [Entamoeba histolytica HM-1:IMSS]_x0001_gi|449704941|gb|EMD45094.1| Hypothetical protein EHI5A_021560 [Entamoeba histo	1	2	1	1	2	2	2	2	1	1	2	2	2	2	95.008	828	828	1.0345e-05	1.2	1.2	2.4	2.4	2.4	2.4	294840	439640	787590	1224900	2163400	915590	1000	1000	1581000310001000	1275110001000	2626100010001000	1446310001000	7.84246e-10	3.80793e-13	1093.13	0	0	0	2	2	0
gi|459658917;gi|67463374;gi|511087287	gi|459658917;gi|67463374;gi|511087287	>gi|459658917|gb|EMH74666.1| ribosomal L15, putative, partial [Entamoeba histolytica HM-1:IMSS-B]_x0001_gi|480520026|gb|ENY59959.1| 60S ribosomal protein L15, putative, partial [Entamoeba histolytica HM-1:IMSS-A];>gi|67463374|ref|XP_648344.1| 60S ribosomal prote	3	4	4	4	4	4	4	4	4	4	4	4	4	4	21.893	189	189;205;205	2.3848e-18	21.7	21.7	21.7	21.7	21.7	21.7	12213000	14956000	13535000	43518000	34156000	19371000	2.73841e+16	3.33421e+16	3.10002e+19	4.10002e+19	4.2681e+19	2.73631e+16	0.000667902	0.000781193	1132.92	3	2	3	3	3	3
gi|472464512;gi|67484394	gi|472464512;gi|67484394	>gi|472464512|gb|EMS17289.1| HEAT repeat domain containing protein [Entamoeba histolytica HM-3:IMSS];>gi|67484394|ref|XP_657417.1| HEAT repeat domain containing protein [Entamoeba histolytica HM-1:IMSS]_x0001_gi|56474669|gb|EAL52031.1| HEAT repeat domain contain	2	6	2	3	4	4	4	3	2	3	4	4	4	3	105.95	934	934;1074	2.2133e-15	2	3.7	5	4.8	4.7	3.7	2107700	3549900	5345800	7393900	8805500	3978300	7915110001000	6348510001000	1.12721e+16	6.211e+18	1.10006e+19	5128810001000	1.27437e-06	5.77104e-07	2197.8	0	1	3	5	4	1
gi|67462601;gi|449709327	gi|67462601;gi|449709327	>gi|67462601|ref|XP_647962.1| protein transport protein Sec24 [Entamoeba histolytica HM-1:IMSS]_x0001_gi|56463749|gb|EAL42576.1| protein transport protein Sec24, putative [Entamoeba histolytica HM-1:IMSS]_x0001_gi|103484544|dbj|BAE94763.1| EhSec24C [Entamoeba histolyt	2	8	4	6	5	8	7	5	4	6	5	8	7	5	98.035	876	876;876	7.8578e-31	6.4	9.2	7.6	13	11.4	7.6	2088100	6202300	9742400	12519000	18818000	4322200	6.10005e+18	1.15691e+16	2.37341e+16	1.10001e+25	2.10005e+19	6459310001000	5.54545e-07	0.000550897	3674.4	1	2	5	9	7	1
gi|543776;gi|67475633;gi|511088126;gi|511088039;gi|511087997;gi|511087727;gi|511087329;gi|511086797;gi|511085571;gi|511084333;gi|511084106;gi|511083468;gi|511088203;gi|511087009;gi|511084871;gi|511083431;gi|511088365;gi|511087572;gi|511086515;gi|511086681;gi|511088566;gi|511083929	gi|543776;gi|67475633;gi|511088126;gi|511088039;gi|511087997;gi|511087727;gi|511087329;gi|511086797;gi|511085571;gi|511084333;gi|511084106;gi|511083468;gi|511088203;gi|511087009;gi|511084871;gi|511083431;gi|511088365;gi|511087572;gi|511086515;gi|511086681;gi|511088566;gi|511083929	>gi|543776|sp|P35630.1|ADH1_ENTHI RecName: Full=NADP-dependent isopropanol dehydrogenase_x0001_gi|158918|gb|AAA51479.1| alcohol dehydrogenase [Entamoeba histolytica];>gi|67475633|ref|XP_653507.1| NADP-dependent alcohol dehydrogenase [Entamoeba histolytica HM-1:I	22	14	9	10	12	10	11	8	8	10	12	10	11	8	38.567	360	360;366;366;366;366;366;366;366;366;366;366;366;366;366;366;366;366;366;366;366;366;366	2.6824e-58	26.1	26.9	33.1	27.8	30.3	23.1	74391000	134210000	95195000	151490000	207520000	144160000	1.33321e+20	2.45681e+20	2.111e+26	1.7741e+23	2.281e+23	1.83721e+20	0.000751485	0.00107708	1.14902e+06	7	13	13	13	15	10
gi|67483345;gi|511093600;gi|511086519;gi|511084295;gi|511084006;gi|511087842;gi|511085099;gi|511084009;gi|511086759;gi|511085972;gi|511087373;gi|511086651;gi|67477004	gi|67483345;gi|511093600;gi|511086519;gi|511084295;gi|511084006;gi|511087842;gi|511085099;gi|511084009;gi|511086759;gi|511085972;gi|511087373;gi|511086651	>gi|67483345|ref|XP_656946.1| type A flavoprotein [Entamoeba histolytica HM-1:IMSS]_x0001_gi|183229713|ref|XP_001913357.1| type A flavoprotein [Entamoeba histolytica HM-1:IMSS]_x0001_gi|56474182|gb|EAL51565.1| type A flavoprotein, putative [Entamoeba histolytica HM-1:	13	23	21	21	22	20	23	19	16	16	17	15	18	14	46.027	406	406;406;406;406;406;406;406;406;406;406;406;406;415	7.7739e-107	42.4	46.1	46.6	41.9	50.7	41.4	538300000	519500000	446220000	1230800000	1124200000	749000000	9.98251e+20	8.7161e+23	1.10001e+30	1.10005e+27	1.10008e+27	9.10006e+23	9.07458e-07	0.000792313	1.20879e+06	33	29	33	44	42	29
gi|67472645;gi|67465419;gi|480521566	gi|67472645;gi|67465419;gi|480521566	>gi|67472645|ref|XP_652114.1| acetyltransferase [Entamoeba histolytica HM-1:IMSS]_x0001_gi|56468927|gb|EAL46728.1| acetyltransferase, putative [Entamoeba histolytica HM-1:IMSS]_x0001_gi|449708493|gb|EMD47946.1| acetyltransferase, putative [Entamoeba histolytica KU27]_x0001_	3	2	1	2	2	2	2	2	1	2	2	2	2	2	22.12	202	202;202;202	1.5396e-05	4	10.4	10.4	10.4	10.4	10.4	2709300	3808200	3703100	4030600	10282000	5682800	1000	6410002310001000	1.10007e+22	4741100010001000	1.281e+19	6498910001000	2.10922e-13	0.00050039	1.6927e+09	1	0	2	2	3	0
gi|67480641;gi|67462611;gi|511086116	gi|67480641;gi|67462611;gi|511086116	>gi|67480641|ref|XP_655670.1| hypothetical protein [Entamoeba histolytica HM-1:IMSS]_x0001_gi|56472830|gb|EAL50288.1| hypothetical protein, conserved [Entamoeba histolytica HM-1:IMSS]_x0001_gi|449709927|gb|EMD49095.1| copine8, putative [Entamoeba histolytica KU27]_x0001_gi|	3	2	0	1	2	2	2	1	0	1	2	2	2	1	29.092	263	263;262;262	6.0994e-10	0	5.3	9.5	9.5	9.5	5.3	0	621190	1431200	1736100	1773400	941360	1000	1000	2955810001000	1699510001000	2251000610001000	1000	5.88405e-10	4.44247e-13	2955810001	0	0	2	3	1	1
gi|67468752;gi|449703762	gi|67468752;gi|449703762	>gi|67468752|ref|XP_650386.1| cysteinyl-tRNA synthetase [Entamoeba histolytica HM-1:IMSS]_x0001_gi|56467004|gb|EAL45000.1| cysteinyl-tRNA synthetase, putative [Entamoeba histolytica HM-1:IMSS]_x0001_gi|459661283|gb|EMH76475.1| cysteine--tRNA ligase, putative [Entamoeb	2	4	2	2	3	4	2	1	2	2	3	4	2	1	80.198	701	701;701	3.3773e-10	2.7	3.3	4.6	7	2.7	2.4	1161600	872190	1767000	4490200	2455000	265650	1000	1000	3886810001000	3776100010001000	3531000710001000	1000	2.64823e-13	2.83206e-13	3886810001	0	0	1	3	1	0
gi|67476093;gi|67466083;gi|472457652	gi|67476093;gi|67466083;gi|472457652	>gi|67476093|ref|XP_653650.1| 60S ribosomal protein L30 [Entamoeba histolytica HM-1:IMSS]_x0001_gi|56470625|gb|EAL48264.1| 60S ribosomal protein L30, putative [Entamoeba histolytica HM-1:IMSS]_x0001_gi|407039024|gb|EKE39417.1| 60S ribosomal protein L30, putative [Enta	3	2	2	1	2	2	2	1	2	1	2	2	2	1	11.594	109	109;109;113	6.5039e-06	22	11.9	22	22	22	11.9	999440	498580	1984600	1633400	2381000	967050	1962710001000	1000	4173810001000	1654100010001000	3.10006e+18	1000	0.00118657	3.22574e-16	4173810001	1	0	3	1	2	0
gi|459660410;gi|183234521;gi|449705198	gi|459660410;gi|183234521;gi|449705198	>gi|459660410|gb|EMH75803.1| hypothetical protein EHI8A_212460 [Entamoeba histolytica HM-1:IMSS-B]_x0001_gi|472462831|gb|EMS15942.1| hypothetical protein KM1_280510 [Entamoeba histolytica HM-3:IMSS]_x0001_gi|480522506|gb|ENY61936.1| hypothetical protein EHI7A_183060 [	3	2	1	1	2	2	2	1	1	1	2	2	2	1	77.771	668	668;806;366	0.00056461	1.5	1.5	2.5	2.5	2.5	1.5	401080	964730	2277300	4132300	5900800	895880	1000	1000	5594610001000	3644610001000	6837210001000	1000	2.74378e-10	1.46258e-10	5594610001	0	0	0	2	0	0
gi|3779222;gi|67483315;gi|511093703	gi|3779222;gi|67483315;gi|511093703	>gi|3779222|gb|AAC67235.1| lysozyme II precursor [Entamoeba histolytica];>gi|67483315|ref|XP_656933.1| lysozyme [Entamoeba histolytica HM-1:IMSS]_x0001_gi|56474170|gb|EAL51553.1| lysozyme, putative [Entamoeba histolytica HM-1:IMSS]_x0001_gi|407040957|gb|EKE40441.1| ly	3	2	1	2	2	2	2	1	1	2	2	2	2	1	22.776	206	206;212;212	5.4671e-08	7.8	13.1	13.1	13.1	13.1	7.8	631600	1284500	2934000	3170900	3354600	661260	1000	2575610001000	6523310001000	2331110001000	4.71e+18	1000	4.2898e-10	5.46839e-07	6523310001	0	0	2	1	2	1
gi|183235042;gi|67465037	gi|183235042;gi|67465037	>gi|183235042|ref|XP_001914141.1| AP-1 complex subunit mu-2 [Entamoeba histolytica HM-1:IMSS]_x0001_gi|169800773|gb|EDS89084.1| AP-1 complex subunit mu-2, putative [Entamoeba histolytica HM-1:IMSS];>gi|67465037|ref|XP_648705.1| AP-1 complex subunit mu-2 [Entamoe	2	2	2	1	2	2	2	2	2	1	2	2	2	2	37.263	320	320;427	3.7744e-09	7.5	4.1	7.5	7.5	7.5	7.5	1921900	563650	3006200	5299300	7463600	4256000	1000	1000	6836710001000	5691910001000	6631510001000	1000	1.75688e-10	1.50795e-10	6836710001	0	0	1	1	2	0
gi|67469895;gi|449704417;gi|472457691	gi|67469895;gi|449704417;gi|472457691	>gi|67469895|ref|XP_650919.1| chitobiosyldiphosphodolichol beta-mannosyltransferase [Entamoeba histolytica HM-1:IMSS]_x0001_gi|56467583|gb|EAL45529.1| chitobiosyldiphosphodolichol beta-mannosyltransferase, putative [Entamoeba histolytica HM-1:IMSS]_x0001_gi|459658493|	3	2	1	2	2	2	2	1	1	2	2	2	2	1	49.502	427	427;427;456	4.9401e-05	2.3	4.7	4.7	4.7	4.7	2.3	582440	1377900	1205500	2061900	2858000	1541900	1000	2891910001000	2610007410001000	2.10004e+18	2711000710001000	1000	4.76181e-16	0.00106673	2610007410001	0	2	1	1	1	1
gi|67462842	gi|67462842	>gi|67462842|ref|XP_648080.1| syntaxin binding protein [Entamoeba histolytica HM-1:IMSS]_x0001_gi|56464018|gb|EAL42694.1| syntaxin binding protein, putative [Entamoeba histolytica HM-1:IMSS]_x0001_gi|103484670|dbj|BAE94826.1| EhSec1 [Entamoeba histolytica]_x0001_gi|44970949	1	2	1	1	2	2	2	1	1	1	2	2	2	1	70.002	612	612	2.298e-05	2	2	3.9	3.9	3.9	2	2311200	1188700	1182900	4330100	2360300	1602100	1000	1000	2910008510001000	3655510001000	3119310001000	1000	2.7356e-10	3.20584e-10	2910008510001	0	0	1	1	1	0
gi|67475470	gi|67475470	>gi|67475470|ref|XP_653429.1| WD domain containing protein [Entamoeba histolytica HM-1:IMSS]_x0001_gi|56470375|gb|EAL48041.1| WD domain containing protein [Entamoeba histolytica HM-1:IMSS]_x0001_gi|449708634|gb|EMD48056.1| WD repeatcontaining protein [Entamoeba histol	1	2	1	1	2	2	2	1	1	1	2	2	2	1	40.982	363	363	9.8712e-05	2.2	2.2	5.8	5.8	5.8	2.2	603060	701290	1831000	2627300	2888200	991670	1000	1000	3161000310001000	3100038110001000	3791000710001000	1000	3.22577e-13	2.63783e-13	3161000310001	0	0	0	1	2	0
gi|67473011;gi|472457420	gi|67473011;gi|472457420	>gi|67473011|ref|XP_652293.1| hypothetical protein [Entamoeba histolytica HM-1:IMSS]_x0001_gi|56469121|gb|EAL46907.1| leucine-rich repeat containing protein [Entamoeba histolytica HM-1:IMSS]_x0001_gi|449706384|gb|EMD46243.1| oligodendrocytemyelin glycoprotein precurso	2	2	2	2	2	2	2	2	2	2	2	2	2	2	56.289	508	508;508	0.00020969	3.9	3.9	3.9	3.9	3.9	3.9	2556300	2253200	2298200	6221400	4588600	5679400	1000	1000	5410002210001000	5331000110001000	5893100010001000	1000	1.87582e-13	1.6969e-13	5410002210001	0	0	1	1	1	0
gi|67481303	gi|67481303	>gi|67481303|ref|XP_656001.1| hypothetical protein [Entamoeba histolytica HM-1:IMSS]_x0001_gi|56473173|gb|EAL50616.1| hypothetical protein EHI_169900 [Entamoeba histolytica HM-1:IMSS]_x0001_gi|407033726|gb|EKE36959.1| hypothetical protein ENU1_213600 [Entamoeba nuttal	1	2	1	2	2	2	2	1	1	2	2	2	2	1	21.442	191	191	6.6079e-09	5.2	6.8	6.8	6.8	6.8	5.2	5560800	6015700	8817500	12853000	11405000	11983000	1000	1.28251e+16	1.71861e+16	1.10009e+19	1.6991e+19	1000	9.09014e-17	0.000754817	17186100010001	1	1	2	2	2	1
[truncated: 16 more columns]
